# Supplementary material for: ﻿Multi-omics insights into growth and fruiting body development in the entomopathogenic fungus Cordycepsblackwelliae
Source: IMA Fungus. 2025 May 7;16:e147558. doi: 10.3897/imafungus.16.147558 (PMC12079115; doi:10.3897/imafungus.16.147558)
Supplement: Supplementary material 1 — Supplementary tables S1–S16 [file imafungus-16-e147558-s001.xlsx]

## Sheet: TableS1
Table S1 Genome information of Cordyceps species/strains with available whole genome sequences
Species	Strain	Genome accession no.	Genome length (Mb)	Assembly level	No. of Scaffolds/ chromosomes	N50 (bp)	Sequencing technology	Sequencing depth	No. of protein-coding genes (PCGs)	Average length of PCGs (bp)	GC%	No. of secondary metabolite clusters	Percentage of secreted proteins	Gene density (per Mb)	No. of tRNA
Cordyceps blackwelliae	ZYJ0835	JBKZWQ000000000	31.06	scaffold	11	4140478	Nanopore PromethION +Illumina NovaSeq 6000	> 173×	8691	2256.47	53.86	41	0.082	280	135
Cordyceps militaris	CM01	GCA_000225605.1	32.27	scaffold	32	4551492	Roche 454; Illumina	100×	9684	1742	51.4	41	0.159	301	136
Cordyceps militaris	CMS19	—	30.96	scaffold	8	4735179	PacBio R II +Illumina HiSeq	N/A	9781	1527	52.69	32	N/A	316	N/A
Cordyceps militaris	ATCC 34164	GCA_008080495.1	33.6184	chromosome	7	N/A	PacBio	149.5×	9371	1724	50.9	39	N/A	279	N/A
Cordyceps cicadae	CC02	GCA_002968875.1	34.1075	scaffold	599	212207	Illumina HiSeq	80×	9701	N/A	53	41	0.106	286	N/A
Cordyceps fumosorosea	ARSEF 2679	GCA_001636725.1	33.486	scaffold	430	872179	Illumina HiSeq	86.99×	9526	N/A	53.6	46	0.146	300	N/A
Cordyceps pseudotenuipes	N/A	—	30.1	scaffold	527	131856	Illumina	N/A	8705	1605.2	54.11	31	N/A	289	124
Cordyceps javanica	IJ2G	GCA_006981975.1	34.9725	scaffold	173	1822545	Illumina	199.0×	11143	N/A	N/A	55	N/A	318	N/A
Cordyceps javanica	IJ1G	GCA_006981985.1	34.9332	scaffold	102	1814181	Illumina	338.0×	11441	N/A	N/A	56	N/A	327	N/A
Cordyceps sp. RAO-2017	1346	GCA_002591385.1	32.3021	scaffold	3398	17593	Illumina MiSeq	19×	11255	N/A	N/A	N/A	N/A	348	N/A
Note: N/A means unavailable information. — means that the corresponding genomes were described in published studies but lack NCBI accession numbers. For Cordyceps pseudotenuipes, please refers to Lu Y-L, Wang Y, Yuan X-L, Huang O, Dong Q-Y, Li D-D, Ding S-J, Ma F-X, Yu H (2022) Genomic comparative analysis of Cordyceps pseudotenuipes with other species from Cordyceps. Metabolites 12(9):844. For C…

## Sheet: TableS2
Table S2 Cordyceps species/strain and corresponding scaffolds harboring MAT genes
Species	Strain	Genome accession no.	Scaffold with MAT genes
Cordyceps blackwelliae	ZYJ0835	JBKZWQ000000000	Scaffold1
Cordyceps cateniannulata	MBC234	GCA_030411495.1	JAPERG010000116.1
Cordyceps cateniannulata	FRD24	GCA_028828415.1	JAPHMX010000003.1
Cordyceps chanhua	BA-001	GCA_001644785.1	AEIW01001351.1
Cordyceps chanhua	CC02	GCA_002968875.1	MWMN01000008.1
Cordyceps chanhua	ZJ1611	GCA_010211705.1	WJIA01000209.1
Cordyceps fumosorosea	ARSEF2679	GCA_001636725.1	AZHB01000015.1
Cordyceps javanica	F084	GCA_036850795.1	JAAECO010000004.1
Cordyceps militaris	ATCC34164	GCA_008080495.1	CP023324.1
Cordyceps tenuipes	YF17002	GCA_025583755.1	JANZYN010000020.1

## Sheet: Table S3 
Table S3 Fungal taxa used in nuclear phylogenomic analyses
Phylum	Class	Order	Family	Species	Strain	Accession	Note
Ascomycota	Sordariomycetes	Hypocreales	Cordycipitaceae	Cordyceps blackwelliae	ZYJ0835	JBKZWQ000000000
Ascomycota	Sordariomycetes	Hypocreales	Cordycipitaceae	Cordyceps chanhua	CC02	GCA_002968875.1
Ascomycota	Sordariomycetes	Hypocreales	Cordycipitaceae	Cordyceps fumosorosea	ARSEF 2679	GCA_001636725.1
Ascomycota	Sordariomycetes	Hypocreales	Cordycipitaceae	Cordyceps militaris	ATCC 34164	GCA_008080495.1
Ascomycota	Sordariomycetes	Hypocreales	Cordycipitaceae	Cordyceps javanica	IJ1G	GCA_006981985.1
Ascomycota	Sordariomycetes	Hypocreales	Cordycipitaceae	Cordyceps cateniannulata	FRD 24	GCA_028828415.1
Ascomycota	Sordariomycetes	Hypocreales	Cordycipitaceae	Cordyceps tenuipes	YF17002	GCA_025583755.1
Ascomycota	Sordariomycetes	Hypocreales	Cordycipitaceae	Cordyceps pruinosa	KACC 44470	GCA_003025255.1
Ascomycota	Sordariomycetes	Hypocreales	Cordycipitaceae	Simplicillium lamellicola	N/A	GCA_964211815.1
Ascomycota	Sordariomycetes	Hypocreales	Cordycipitaceae	Simplicillium aogashimaense	ZM-2020	GCA_028455935.1
Ascomycota	Sordariomycetes	Hypocreales	Cordycipitaceae	Niveomyces coronatus	Field(W)_7/22/19	GCA_018831755.1
Ascomycota	Sordariomycetes	Hypocreales	Cordycipitaceae	Lecanicillium psalliotae	HWLR35	GCA_002796755.1
Ascomycota	Sordariomycetes	Hypocreales	Cordycipitaceae	Lecanicillium fungicola	150-1	GCA_900169235.1
Ascomycota	Sordariomycetes	Hypocreales	Cordycipitaceae	Gamszarea kalimantanensis	FJII-L10-SW-P1	GCA_022813335.1
Ascomycota	Sordariomycetes	Hypocreales	Cordycipitaceae	Akanthomyces muscarius	Ve6	GCA_028009165.1
Ascomycota	Sordariomycetes	Hypocreales	Cordycipitaceae	Akanthomyces lecanii	RCEF 1005	GCA_001636795.1
Ascomycota	Sordariomycetes	Hypocreales	Cordycipitaceae	Beauveria bassiana	HN6	GCA_014607475.1
Ascomycota	Sordariomycetes	Hypocreales	Cordycipitaceae	Beauveria asiatica	ARSEF4384	GCA_038367545.1
Ascomycota	Sordariomycetes	Hypocreales	Hypocreaceae	Trichoderma atroviride	P1	GCA_020647795.1	Outgroup
Ascomycota	Sordariomycetes	Hypocreales	Hypocreaceae	Trichoderma asperellum	FT101	GCA_020647865.1	Outgroup
Note: N/A means unavailable information.

## Sheet: Table S4
Table S4 Fungal taxa used in mitochondrial phylogenetic analyses
Phylum	Class	Order	Family	Species	Strain	Accession*	Note
Ascomycota	Sordariomycetes	Hypocreales	Cordycipitaceae	Cordyceps blackwelliae	ZYJ0835	OM403992
Ascomycota	Sordariomycetes	Hypocreales	Cordycipitaceae	Cordyceps tenuipes	YFCC 2017002	MK234910
Ascomycota	Sordariomycetes	Hypocreales	Cordycipitaceae	Cordyceps militaris	V40‑5	KP722501
Ascomycota	Sordariomycetes	Hypocreales	Cordycipitaceae	Cordyceps pruinosa	N/A	MN515031
Ascomycota	Sordariomycetes	Hypocreales	Cordycipitaceae	Cordyceps chanhua	CCAD02	NC_041489
Ascomycota	Sordariomycetes	Hypocreales	Cordycipitaceae	Cordyceps militaris	CM01	KP719096
Ascomycota	Sordariomycetes	Hypocreales	Cordycipitaceae	Cordyceps cateniannulata	FRD 24	GCA_028828415.1
Ascomycota	Sordariomycetes	Hypocreales	Cordycipitaceae	Beauveria bassiana	Bb13	NC_010652
Ascomycota	Sordariomycetes	Hypocreales	Cordycipitaceae	Beauveria brongniartii	IMBST95031	NC_011194
Ascomycota	Sordariomycetes	Hypocreales	Cordycipitaceae	Akanthomyces lecanii	RCEF 1005	NC_046840
Ascomycota	Sordariomycetes	Hypocreales	Cordycipitaceae	Akanthomyces muscarius	C42	NC_004514
Ascomycota	Sordariomycetes	Hypocreales	Cordycipitaceae	Lecanicillium saksenae	N/A	NC_028330
Ascomycota	Sordariomycetes	Hypocreales	Cordycipitaceae	Lecanicillium fungicola	N/A	LR536627
Ascomycota	Sordariomycetes	Hypocreales	Cordycipitaceae	Simplicillium lamellicola	N/A	GCA_964211815.1
Ascomycota	Sordariomycetes	Hypocreales	Cordycipitaceae	Simplicillium aogashimaense	ZM-2020	GCA_028455935.1
Ascomycota	Sordariomycetes	Hypocreales	Cordycipitaceae	Niveomyces coronatus	Field(W)_7/22/19	GCA_018831755.1
Ascomycota	Sordariomycetes	Hypocreales	Hypocreaceae	Trichoderma reesei	N/A	NC_003388	Outgroup
Ascomycota	Sordariomycetes	Hypocreales	Hypocreaceae	Trichoderma asperellum	B05	NC_037075	Outgroup
Note:* Amino acid sequences of the 14 core PCGs for Cordyceps cateniannulata FRD 24, Simplicillium lamellicola, Simplicillium aogashimaense ZM-2020, and Niveomyces coronatus Field(W)_7/22/19 were acquired by identifying the mitochondrial contigs within the respective whole genomes via local BLAST against the Cordyceps blackwelliae ZYJ0835 mitochondrial genome and subsequently annotating it with M…

## Sheet: Table S5 
Table S5 Primers used in RT-qPCR assays
Gene	Forward primer	Reverse primer	Amplicon length (bp)
gene6087	ACGCTCTACAACTGGGTTCT	GTGGTCTGCTTGGTCTTGC	197
gene1408	TCGACACTCACCTGATCCTC	AACCAATTCTTCGCTTCGGG	131
gene0120	ATGGGTCGTCTACAAGGAGG	TCGGACCTGAGTAAACACGT	192
gene1814	AAGCCGCCAACTACGTCT	CCGCTCTCGTCGATCTTGT	117
gene0234	CTGCTGCCATCTTCTCCCT	ACACCTTGTCATCGGAACCT	114
gene5222	TGTCTACACCACCTACTGCC	GACCGTGTTGTTGGAGCTG	169
18S rRNA	GCCTCACCCTAACTGTACCAT	CCAGCCATCCACAGAACCC	169
MAT1-2-1	CACTTGATGTCCGGCACTG	ATTGTCAGCGAAAACCACCT	229
truncated MAT1-1-1	CATGTCAAGTACCGCAGTCC	TTACATCAACATCCCACGGG	145

## Sheet: TableS6
Table S6 Statistics for scaffold length and telomere repeats in the genome assembly of Cordyceps blackwelliae
Scaffold number	Scaffold length (bp)	Telomere length	Number of telomeric repeats	Repeat sequence	Start	End	Telomere length	Number of telomeric repeats	Repeat sequence	Start	End
Scaffold1	7729812	188	31	CCCTAA	1	188	N/A	N/A	N/A	N/A	N/A
Scaffold2	4639425	234	39	CCCTAA	1	234	100	13	TTAGGG	4639325	4639425
Scaffold3	4140478	246	41	CCCTAA	1	246	N/A	N/A	N/A	N/A	N/A
Scaffold4	3480884	N/A	N/A	N/A	N/A	N/A	N/A	N/A	N/A	N/A	N/A
Scaffold5	2800507	N/A	N/A	N/A	N/A	N/A	N/A	N/A	N/A	N/A	N/A
Scaffold6	2407431	N/A	N/A	N/A	N/A	N/A	N/A	N/A	N/A	N/A	N/A
Scaffold7	1981291	234	39	CCCTAA	1	234	251	41	TTAGGG	1981040	1981291
Scaffold8	1932736	104	8	CCCTAA	1	104	244	40	TTAGGG	1932492	1932736
Scaffold9	1867437	240	40	CCCTAA	1	240	N/A	N/A	N/A	N/A	N/A
Scaffold11	25257	N/A	N/A	N/A	N/A	N/A	163	27	TTAGGG	25095	25257
Scaffold12	15394	N/A	N/A	N/A	N/A	N/A	266	44	TTAGGG	15129	15394
Note: 'N/A' indicates the absence of telomeres. It should be noted that Scaffold10 corresponds to the mitochondrial genome and has been excluded from this table. For detection results, yellow columns represent 5'-end analyses, while green columns display 3'-end detection data.

## Sheet: Table S7
Table S7 Summary of annotations for the Cordyceps blackwelliae genome
Gene ID	Strand	Start	End	Length (bp)	Location	NR Description	Pfam ID	COG ID	COG Type	Gene Name	KO ID	GO ID
gene0001	+	3112	6529	3418	Scaffold1	hypothetical protein	-	-	-	-	-	GO:0110165
gene0002	-	9581	13746	4166	Scaffold1	ABC transporter, transmembrane domain, type 1	PF00664.25;PF00664.25;PF00005.29;PF00005.29	COG1132	V	bfu:BCIN_16g03560	K05658	GO:0140657;GO:0005215;GO:0005488;GO:0110165
gene0003	+	14875	26583	11709	Scaffold1	BcNRPS3, nonribosomal peptide synthetase	PF00668.22;PF00668.22;PF00668.22;PF00668.22;PF00668.22;PF00501.30;PF00501.30;PF00550.27;PF00550.27;PF00550.27;PF00550.27	COG0236	I	npa:UCRNP2_2884	K22148	GO:0005488;GO:0003824;GO:0008152
gene0004	-	26906	28057	1152	Scaffold1	hypothetical protein	-	-	-	-	-	-
gene0005	+	29272	33016	3745	Scaffold1	siderophore biosynthesis acetylase AceI	PF13523.8	COG1670	J;O	pcs:Pc22g20380	K22151	GO:0003824;GO:0008152;GO:0009987
gene0006	-	33739	34553	815	Scaffold1	hypothetical protein	-	-	-	-	-	-
gene0007	+	35355	36727	1373	Scaffold1	Hsp70 family chaperone, putative	-	COG0443	O	-	-	GO:0005488;GO:0003824
gene0008	+	40479	52491	12013	Scaffold1	oryzin precursor	PF00082.24;PF04818.15;PF15932.7;PF05922.18	COG1404	O	-	-	GO:0005488;GO:0003824;GO:0110165
gene0009	-	52778	53739	962	Scaffold1	NAD(P)-binding domain protein	PF00106.27;PF00106.27;PF13561.8;PF08659.12	COG1028	I	-	-	GO:0003824
gene0010	+	54250	55919	1670	Scaffold1	CRAL/TRIO domain protein	PF00650.22;PF03765.17	-	-	-	-	-
gene0011	-	59021	61341	2321	Scaffold1	-	-	-	-	-	-	-
gene0012	-	61536	62278	743	Scaffold1	hypothetical protein	-	-	-	-	-	GO:0110165
gene0013	-	62474	63138	665	Scaffold1	Apc13 domain protein	PF05839.13	-	-	-	-	GO:0032991;GO:0009987
gene0014	-	63271	64173	903	Scaffold1	L-xylulose reductase	PF13561.8;PF00106.27;PF08659.12	COG1028	I	cmt:CCM_07859	K17742	GO:0003824
gene0015	-	65152	67278	2127	Scaffold1	Zn(2)-C6 fungal-type DNA-binding domain protein	PF00172.20	-	-	-	-	GO:0140110;GO:0005488;GO:0110165
gene0016	+	69938	70665	728	Scaffold1	hypothetical protein	-	-	-	-	-	-
gene0017	-	70805	74326	3522	Scaffold1	catalase A	PF01965.26;PF18011.3	COG0693	V	cmt:CCM_02506	K03781	GO:0016209;GO:0005488;GO:0003824;GO:0008152;GO:0009987;GO:0050896
gene0018	+	76518	76879	362	Scaffold1	hypothetical protein	-	-	-	-	-	GO:0110165
gene0019	+	77098	82294	5197	Scaffold1	hypothetical protein	-	-	-	-	-	-
gene0020	+	82466	83716	1251	Scaffold1	-	-	-	-	-	-	-
gene0021	-	83823	85962	2140	Scaffold1	hypothetical protein	PF12756.9	-	-	cmt:CCM_08666	K14816	-
gene0022	+	87650	92014	4365	Scaffold1	C6 zinc finger domain protein	PF04082.20;PF00172.20	-	-	-	-	GO:0140110;GO:0005488;GO:0110165;GO:0008152;GO:0009987
gene0023	-	92029	92220	192	Scaffold1	-	-	-	-	-	-	-
gene0024	-	92913	94530	1618	Scaffold1	hypothetical protein	PF01755.19	-	-	-	-	GO:0003824;GO:0110165
gene0025	-	96333	99043	2711	Scaffold1	C6 finger domain-containing protein	PF00172.20	-	-	-	-	GO:0140110;GO:0005488;GO:0110165
gene0026	-	99697	101255	1559	Scaffold1	Purple acid phosphatase-lik	PF00149.30;PF14008.8;PF16656.7	COG1409	T	cmt:CCM_08674	K22390	GO:0005488;GO:0003824
gene0027	-	103004	106917	3914	Scaffold1	delta 8-(E)-sphingolipid desaturase	PF00487.26	COG3239	I	cmt:CCM_08676	K13076	GO:0003824;GO:0110165;GO:0008152;GO:0009987
gene0028	-	107374	107556	183	Scaffold1	Delta 8-(E)-sphingolipid desaturase	PF00173.30	-	-	cmt:CCM_08676	K13076	GO:0003824;GO:0110165;GO:0008152;GO:0009987
gene0029	-	109867	111360	1494	Scaffold1	CRAL/TRIO domain protein	PF00650.22;PF03765.17	-	-	-	-	-
gene0030	+	115362	115979	618	Scaffold1	hypothetical protein	PF17784.3	-	-	-	-	-
gene0031	-	116064	120173	4110	Scaffold1	Taurine catabolism dioxygenase TauD/TfdA	PF02668.18	COG2175	Q	-	-	GO:0003824
gene0032	-	121305	121817	513	Scaffold1	hypothetical protein	PF04248.14	COG2343	S	-	-	-
gene0033	+	124911	126449	1539	Scaffold1	hypothetical protein	PF07716.17	-	-	cmt:CCM_08683	K16230	GO:0140110;GO:0005488;GO:0110165;GO:0065007
gene0034	-	127083	127705	623	Scaffold1	hypothetical protein	PF12585.10	-	-	-	-	-
gene0035	-	129324	131120	1797	Scaffold1	Glycoside hydrolase, superfamily	PF16862.7	-	-	-	-	GO:0003824
gene0036	+	132592	132891	300	Scaffold1	hypothetical protein	-	-	-	-	-	-
gene0037	-	133445	135773	2329	Scaffold1	-	-	-	-	-	-	-
gene0038	-	135820	136901	1082	Scaffold1	replication fork protection component Swi3	PF07962.14	-	-	cmt:CCM_08688	K10998	GO:0110165;GO:0065007;GO:0008152;GO:0009987;GO:0050896
gene0039	+	136975	137956	982	Scaffold1	NADH-ubiquinone oxidoreductase	PF10785.11;PF12853.9	-	-	-	-	GO:0110165
gene0040	+	139031	139426	396	Scaffold1	hypothetical protein	-	-	-	-	-	-
gene0041	-	139915	141108	1194	Scaffold1	hypothetical protein	-	-	-	-	-	-
gene0042	+	146114	148039	1926	Scaffold1	Xanthine/uracil/vitamin C permease	PF00860.22;PF00860.22	COG2252	F	cmt:CCM_08692	K06901	GO:0005215;GO:0110165
gene0043	+	148891	150260	1370	Scaffold1	Clavaminate synthase	-	-	-	-	-	GO:0003824
gene0044	-	150608	152410	1803	Scaffold1	maltase	PF00128.26	COG0366	G	cmt:CCM_08695	K01182	GO:0003824;GO:0008152
gene0045	+	154759	156429	1671	Scaffold1	Sugar/inositol transporter	PF00083.26;PF07690.18	COG2814	G	cmt:CCM_08696	K08141	GO:0005215;GO:0110165;GO:0051179
gene0046	-	156913	159983	3071	Scaffold1	beta-galactosidase lacA	PF01301.21;PF10435.11;PF13364.8;PF13364.8;PF13363.8	COG1874	G	-	-	GO:0003824;GO:0008152
gene0047	+	161978	163873	1896	Scaffold1	C6 transcription factor	PF00172.20	-	-	-	-	GO:0140110;GO:0005488;GO:0110165;GO:0008152;GO:0009987
gene0048	-	164396	167714	3319	Scaffold1	cation transport ATPase	PF00122.22;PF00702.28;PF00403.28	COG2217	P	cmt:CCM_08700	K01532	GO:0140657;GO:0005215;GO:0005488;GO:0110165
gene0049	+	169683	171197	1515	Scaffold1	galactose-1-phosphate uridylyltransferase	PF01565.25	COG0277	C	-	-	GO:0005488;GO:0003824;GO:0110165
gene0050	-	171699	173699	2001	Scaffold1	7-dehydrocholesterol reductase	PF01222.19	COG2020	O	-	-	GO:0003824;GO:0110165;GO:0008152
gene0052	+	174759	175376	618	Scaffold1	hypothetical protein	-	-	-	-	-	-
gene0053	-	175621	177359	1739	Scaffold1	Peptidase S10, serine carboxypeptidase	PF00450.24	COG0076	E	-	-	GO:0003824
gene0054	+	182897	185638	2742	Scaffold1	oligopeptide transporter	PF03169.17	-	-	-	-	GO:0110165;GO:0009987;GO:0051179
gene0055	+	187119	187703	585	Scaffold1	hypothetical protein	-	-	-	-	-	-
gene0056	-	187996	189847	1852	Scaffold1	Cytidine deaminase-like protein	PF00383.25;PF00383.25;PF14437.8;PF14437.8	COG0590	J	-	-	GO:0003824
gene0057	-	191474	197791	6318	Scaffold1	hypothetical protein	PF01755.19	-	-	-	-	GO:0140110;GO:0005488;GO:0003824;GO:0110165
gene0058	+	199695	203073	3379	Scaffold1	-	-	-	-	-	-	-
gene0059	+	204147	206809	2663	Scaffold1	membrane transporter	PF07690.18	COG2814	G	-	-	GO:0005215;GO:0110165
gene0060	+	206932	209887	2956	Scaffold1	Cyclin-like F-box	-	-	-	-	-	-
gene0061	-	212178	214420	2243	Scaffold1	-	-	-	-	-	-	-
gene0062	-	214993	215901	909	Scaffold1	hypothetical protein	-	-	-	-	-	-
gene0063	-	216532	228122	11591	Scaffold1	Aminoglycoside phosphotransferase	PF01636.25	-	-	-	-	GO:0003824
gene0064	-	228937	236100	7164	Scaffold1	hypothetical protein	-	-	-	-	-	-
gene0065	+	246356	250367	4012	Scaffold1	Ankyrin repeat-containing domain protein	PF12796.9	-	-	-	-	GO:0005488;GO:0003824
gene0066	-	253260	269249	15990	Scaffold1	hypothetical protein	-	-	-	-	-	-
gene0067	+	271193	273326	2134	Scaffold1	-	-	-	-	-	-	-
gene0068	-	275660	276496	837	Scaffold1	hypothetical protein	-	-	-	-	-	-
gene0069	+	278925	280193	1269	Scaffold1	hypothetical protein	-	-	-	-	-	-
gene0070	-	281508	282918	1411	Scaffold1	hypothetical protein	-	-	-	-	-	-
gene0071	-	285485	285847	363	Scaffold1	-	-	-	-	-	-	-
gene0072	-	286989	288677	1689	Scaffold1	hypothetical protein	-	-	-	-	-	GO:0110165
gene0073	-	288834	293170	4337	Scaffold1	response regulator	PF12298.10;PF00072.26	COG0642	T	cmt:CCM_06568	K11233	GO:0065007;GO:0009987
gene0074	-	295734	297438	1705	Scaffold1	Extracellular metalloprotease	-	-	-	-	-	GO:0003824
gene0075	-	297695	298489	795	Scaffold1	-	-	-	-	-	-	-
gene0076	+	301078	301891	814	Scaffold1	hypothetical protein	PF09747.11;PF09747.11	-	-	-	-	-
gene0077	-	302195	305413	3219	Scaffold1	Lipase, class 3	PF01764.27	-	-	-	-	GO:0008152
gene0078	+	306229	308275	2047	Scaffold1	Folylpolyglutamate synthetase	-	COG0285	H	cmt:CCM_06548	K01930	GO:0005488;GO:0003824;GO:0110165;GO:0008152;GO:0009987
gene0079	-	308450	314719	6270	Scaffold1	sorting nexin-3	PF12230.10;PF01805.22;PF01805.22;PF14342.8;PF00787.26	-	-	plj:VFPFJ_11199	K12825	GO:0005488;GO:0032991;GO:0110165;GO:0008152;GO:0009987
gene0080	+	316040	318877	2838	Scaffold1	protein mannosyltransferase 1	PF02366.20;PF16192.7;PF02815.21	COG1928	O	cmt:CCM_06553	K00728	GO:0003824;GO:0110165
gene0081	-	319627	321842	2216	Scaffold1	GDPGTP exchange factor Sec2p	PF06428.13	-	-	cmt:CCM_06554	K19940	GO:0098772
gene0082	+	325028	326304	1277	Scaffold1	hypothetical protein	PF13622.8	-	-	-	-	-
gene0083	-	326605	327759	1155	Scaffold1	endothiapepsin precursor	PF00026.25	-	-	-	-	GO:0003824
gene0084	-	329435	336428	6994	Scaffold1	hypothetical protein	-	-	-	cmt:CCM_06557	K13172	-
gene0085	+	338267	339268	1002	Scaffold1	syntaxin 5	PF05739.21;PF11416.10	-	-	cmt:CCM_06559	K08490	GO:0110165;GO:0009987;GO:0051179
gene0086	+	340022	341286	1265	Scaffold1	Aldo/keto reductase	PF00248.23	COG0656	Q	cmt:CCM_06560	K18097	GO:0003824
gene0087	-	341430	342742	1313	Scaffold1	sorbitol dehydrogenase	PF08240.14;PF00107.28	COG1063	E;R	cmt:CCM_06561	K00008	GO:0005488;GO:0003824
gene0088	-	343841	348130	4290	Scaffold1	hypothetical protein	-	-	-	-	-	-
gene0089	-	348421	348746	326	Scaffold1	hypothetical protein	-	-	-	-	-	-
gene0090	-	349922	353407	3486	Scaffold1	Acyl-CoA N-acyltransferase	PF00583.27;PF13508.9;PF13673.9	COG1246	E	cmt:CCM_06566	K00621	GO:0003824;GO:0008152;GO:0009987
gene0091	-	354694	357526	2833	Scaffold1	oligopeptidase family protein	PF00326.23	-	-	-	-	GO:0003824
gene0092	+	358608	360599	1992	Scaffold1	TPR domain protein	PF00856.30	-	-	-	-	GO:0003824;GO:0008152
gene0093	-	360927	362417	1491	Scaffold1	glutathione S-transferase GstA	PF02798.22;PF13417.8;PF13409.8;PF13410.8;PF00043.27	COG0625	O	cmt:CCM_06544	K00799	GO:0003824;GO:0008152;GO:0009987
gene0094	+	362667	365313	2647	Scaffold1	eukaryotic translation initiation factor eIF-1A	PF01176.21	COG0361	J	fox:FOXG_03145	K03236	GO:0045182;GO:0005488
gene0095	-	366072	369387	3316	Scaffold1	WASP-like pretein las17p	PF00568.25;PF02205.22	-	-	cmt:CCM_06541	K23612	GO:0005488;GO:0065007;GO:0009987
gene0096	+	370837	371589	753	Scaffold1	hypothetical protein	-	-	-	-	-	-
gene0097	-	371859	374752	2894	Scaffold1	DNA repair endonuclease XPF	PF02732.17	COG1948	L	cmt:CCM_06540	K10848	GO:0005488;GO:0003824;GO:0110165;GO:0008152;GO:0009987;GO:0050896
gene0098	-	375265	375509	245	Scaffold1	hypothetical protein	-	-	-	-	-	-
gene0099	-	378777	379689	913	Scaffold1	hypothetical protein	-	-	-	-	-	GO:0110165
gene0100	+	380226	383699	3474	Scaffold1	hypothetical protein	-	-	-	-	-	-
gene0101	-	384050	387417	3368	Scaffold1	Glycoside hydrolase, subgroup, catalytic core	PF00704.30	-	-	cmt:CCM_06535	K01183	GO:0003824;GO:0110165;GO:0008152
gene0102	-	388555	391331	2777	Scaffold1	Peptidase S28	PF05577.14;PF05577.14;PF01266.26	COG0665	E	-	-	GO:0003824
gene0103	+	393037	393829	793	Scaffold1	eukaryotic translation initiation factor eIF-1	PF01253.24	-	-	fox:FOXG_03605	K03113	GO:0045182;GO:0005488;GO:0032991;GO:0110165;GO:0065007;GO:0008152;GO:0009987
gene0104	-	394615	395857	1243	Scaffold1	N-glycosylation protein EOS1	PF12326.10	-	-	-	-	GO:0110165;GO:0009987;GO:0050896
gene0105	+	398464	400882	2419	Scaffold1	RNA-binding protein	PF00076.24;PF00076.24	COG0724	J	-	-	GO:0005488
gene0106	+	402050	405424	3375	Scaffold1	urea transporter	PF00474.19	COG0591	E	-	-	GO:0005215;GO:0110165
gene0107	+	406040	406898	859	Scaffold1	complex I intermediate-associated protein 30	PF08547.14	-	-	cmt:CCM_06527	K18159	-
gene0108	-	407088	409552	2465	Scaffold1	Tetratricopeptide-like helical	PF12862.9;PF12862.9;PF12862.9;PF12862.9	-	-	cmt:CCM_06526	K03352	GO:0032991;GO:0110165;GO:0008152;GO:0009987
gene0109	-	410218	410987	770	Scaffold1	Cytochrome c oxidase, subunit VIa	PF02046.17	-	-	cmt:CCM_06525	K02266	GO:0005215;GO:0003824;GO:0032991;GO:0110165;GO:0008152;GO:0009987
gene0110	+	411690	423691	12002	Scaffold1	DNA lyase	-	COG0708	L	cmt:CCM_06524	K10772	GO:0005488;GO:0003824;GO:0008152;GO:0009987;GO:0050896
gene8137	-	415806	414989	818	Scaffold1	MAT1_2_1	-	-	-	-	-	-
gene8138	+	423094	423689	596	Scaffold1	MAT1_1_1	-	-	-	-	-	-
gene8139	-	428616	431949	3087	Scaffold1	cytoskeleton assembly control	-	-	-	cmt:CCM_06521	-	-
gene0111	-	428332	440405	12074	Scaffold1	60S ribosomal protein L21-A	PF12796.9;PF12796.9;PF12796.9;PF12796.9;PF12796.9;PF12796.9;PF12796.9;PF13637.8;PF07651.18;PF07651.18;PF00023.32;PF00023.32;PF00023.32;PF00023.32;PF00023.32;PF01608.19;PF01157.20;PF05729.14	COG2139	J	-	-	GO:0005198;GO:0110165;GO:0008152;GO:0009987
gene0112	+	440821	441543	723	Scaffold1	40S ribosomal protein S9	PF01479.27;PF00163.21	COG0522	J	cmt:CCM_06518	K02997	GO:0005198;GO:0005488;GO:0032991;GO:0008152;GO:0009987
gene0113	-	441796	443181	1386	Scaffold1	Pre-mRNA splicing Prp18-interacting factor	PF11708.10	-	-	cmt:CCM_06517	K12819	GO:0005488;GO:0003824;GO:0032991;GO:0008152;GO:0009987
gene0114	-	447295	452214	4920	Scaffold1	hypothetical protein	-	-	-	-	-	GO:0005488;GO:0110165;GO:0051179
gene0115	-	453816	458676	4861	Scaffold1	hypothetical protein	PF12814.9	-	-	-	-	GO:0005488;GO:0110165;GO:0009987;GO:0051179
gene0116	+	462418	464290	1873	Scaffold1	Major facilitator superfamily domain, general substrate transporter	PF07690.18	COG2271	G	-	-	GO:0005215;GO:0110165
gene0117	+	464749	465753	1005	Scaffold1	CCCH and RING finger protein (Znf183)	PF00642.26;PF13920.8;PF00097.27	-	-	cmt:CCM_06513	K13127	GO:0005488;GO:0032991;GO:0008152;GO:0009987
gene0118	+	466424	467662	1239	Scaffold1	Autophagy-related protein 3	PF03987.17	-	-	cmt:CCM_06512	K08343	-
gene0119	-	468427	470112	1686	Scaffold1	hypothetical protein	-	-	-	-	-	-
gene0120	+	476106	477314	1209	Scaffold1	Protein kinase-like domain	PF01636.25;PF01633.22	-	-	-	-	GO:0003824
gene0121	-	486641	486879	239	Scaffold1	-	-	-	-	-	-	-
gene0122	+	489337	492000	2664	Scaffold1	serine/threonine-protein kinase hal4	PF00069.27;PF07714.19	COG0515	T	cmt:CCM_06509	K08286	GO:0005488;GO:0003824
gene0123	+	494316	495143	828	Scaffold1	hypothetical protein	-	-	-	-	-	-
gene0124	+	495837	496536	700	Scaffold1	hypothetical protein	-	-	-	-	-	GO:0110165
gene0125	+	497399	497986	588	Scaffold1	-	-	-	-	-	-	-
gene0126	+	499781	500581	801	Scaffold1	Protein kinase-like domain protein	PF00069.27	-	-	-	-	GO:0005488;GO:0003824;GO:0110165
gene0127	+	501282	501682	401	Scaffold1	-	-	-	-	-	-	-
gene0128	-	501900	505216	3317	Scaffold1	IMP-specific 5'-nucleotidase 1	PF06437.13	-	-	cmt:CCM_06504	K18550	GO:0005488;GO:0003824;GO:0008152;GO:0009987
gene0129	-	505705	509425	3721	Scaffold1	Armadillo-type fold protein	PF03810.21;PF08506.12	-	-	cmt:CCM_06502	K20223	GO:0005488;GO:0009987;GO:0051179
gene0130	+	513475	514464	990	Scaffold1	hypothetical protein	-	-	-	-	-	-
gene0131	-	515750	517105	1356	Scaffold1	transcription factor RfeG	-	-	-	-	-	-
gene0132	-	519982	523085	3104	Scaffold1	N-acetyltransferase eso1	PF00817.22;PF11799.10	COG0389	L	cmt:CCM_06499	K03509	GO:0005488;GO:0003824;GO:0110165;GO:0008152;GO:0009987;GO:0050896
gene0133	-	525621	529092	3472	Scaffold1	cell wall protein Asl1, O-glucosyl hydrolase	PF11790.10	-	-	-	-	GO:0003824
gene0135	+	530396	533452	3057	Scaffold1	hypothetical protein	-	-	-	-	-	-
gene0136	+	536011	537037	1027	Scaffold1	hypothetical protein	-	-	-	-	-	GO:0110165
gene0137	-	539533	542259	2727	Scaffold1	SET domain protein	PF00856.30;PF17907.3	COG2940	R	cmt:CCM_06493	K06101	GO:0003824;GO:0110165
gene0138	-	546454	547698	1245	Scaffold1	CRAL/TRIO domain protein	PF00650.22;PF03765.17	-	-	cmt:CCM_06491	K19996	GO:0005215;GO:0110165
gene0139	-	549590	553409	3820	Scaffold1	RNA recognition, RNP-1	PF05856.14	-	-	-	-	GO:0005488
gene0140	+	553931	555693	1763	Scaffold1	ubiquitin hydrolase	PF00443.31;PF00240.25;PF13423.8	-	-	cmt:CCM_06487	K11843	GO:0003824;GO:0008152;GO:0009987
gene0141	-	555950	556634	685	Scaffold1	hypothetical protein	-	-	-	-	-	GO:0110165
gene0142	-	558676	560491	1816	Scaffold1	dimethylaniline monooxygenase 2	PF00743.21;PF13738.8;PF07992.16;PF13454.8;PF13434.8	COG2072	P	cmt:CCM_06484	K00485	GO:0005488;GO:0003824
gene0143	-	561247	562789	1543	Scaffold1	-	-	-	-	-	-	-
gene0144	-	562871	564770	1900	Scaffold1	Peptidase S33 tripeptidyl aminopeptidase-lik	PF08386.12;PF00561.22	COG0596	H;R	-	-	GO:0003824
gene0145	+	566150	567037	888	Scaffold1	hypothetical protein	-	-	-	-	-	-
gene0146	-	568468	570311	1844	Scaffold1	Lipopolysaccharide-modifying protein	PF05686.14	-	-	-	-	-
gene0147	+	571278	573656	2379	Scaffold1	phosphoglycerate mutase family protein	PF00300.24;PF00300.24	COG0406	G	cmt:CCM_06480	K22315	GO:0003824;GO:0008152;GO:0009987
gene0148	-	573792	574756	965	Scaffold1	hypothetical protein	PF13489.8;PF01209.20;PF13649.8;PF08241.14	-	-	-	-	GO:0003824;GO:0008152
gene0149	+	583339	586136	2798	Scaffold1	hypothetical protein	-	-	-	-	-	GO:0140110;GO:0005488;GO:0110165
gene0150	-	587319	588276	958	Scaffold1	-	-	-	-	-	-	-
gene0151	-	593765	595482	1718	Scaffold1	VHS/GAT domain-containing protein	PF03127.16	-	-	-	-	GO:0009987;GO:0051179
gene0152	-	597008	606794	9787	Scaffold1	UBX domain protein	PF14555.8	-	-	cmt:CCM_06475	K18726	-
gene0153	+	607176	609685	2510	Scaffold1	hypothetical protein	PF00583.27;PF13508.9;PF13673.9	COG0456	J	-	-	-
gene0154	-	609729	610616	888	Scaffold1	Acyl-protein thioesterase 1	PF02230.18;PF02230.18;PF12697.9;PF00326.23;PF03959.15	COG0400	R	-	-	GO:0140110;GO:0005488;GO:0003824;GO:0110165
gene0155	+	613220	620382	7163	Scaffold1	poly(A)-binding protein-dependent poly(A) ribonuclease	PF18101.3;PF00005.29;PF00005.29;PF00664.25;PF00664.25	COG1132	V	cmt:CCM_06149	K05665	GO:0140657;GO:0005215;GO:0005488;GO:0003824;GO:0032991;GO:0110165;GO:0065007;GO:0008152;GO:0009987
gene0156	-	621112	622330	1219	Scaffold1	hypothetical protein	PF01423.24	-	-	maj:MAA_09305	K12626	GO:0005488;GO:0032991;GO:0065007;GO:0008152;GO:0009987
gene0157	+	624990	628759	3770	Scaffold1	putative mitochondrial carrier	PF00153.29;PF00153.29;PF00153.29	-	-	-	-	GO:0140110;GO:0005488;GO:0110165;GO:0009987;GO:0051179
gene0158	-	630550	633322	2773	Scaffold1	hypothetical protein	PF14441.8	-	-	-	-	-
gene0159	+	633607	638984	5378	Scaffold1	hypothetical protein	-	-	-	-	-	GO:0005488;GO:0032991;GO:0009987
gene0160	+	640167	641123	957	Scaffold1	Thioredoxin-like fold protein	PF13417.8	-	-	-	-	GO:0110165;GO:0008152;GO:0009987
gene0161	+	641689	643531	1843	Scaffold1	hypothetical protein	-	-	-	-	-	-
gene0162	-	643724	657574	13851	Scaffold1	Beta-ketoacyl synthase	PF00501.30;PF00109.28;PF00668.22;PF08659.12;PF00698.23;PF14765.8;PF07993.14;PF02801.24;PF00550.27;PF00550.27;PF08242.14;PF01370.23;PF16197.7;PF01073.21;PF00106.27;PF13847.8;PF13489.8;PF08241.14	COG1028	I	ela:UCREL1_10568	K15394	GO:0005488;GO:0003824;GO:0008152;GO:0009987
gene0163	-	663269	664352	1084	Scaffold1	hypothetical protein	-	-	-	-	-	GO:0003824
gene0164	+	664687	666010	1324	Scaffold1	hypothetical protein	-	-	-	-	-	GO:0005488;GO:0008152;GO:0009987
gene0165	+	691802	693155	1354	Scaffold1	UBX domain protein	PF00789.22	-	-	-	-	GO:0110165
gene0166	-	693488	694077	590	Scaffold1	CHCH domain protein	-	-	-	cmt:CCM_06418	K22758	GO:0110165;GO:0008152;GO:0009987
gene0167	-	694590	697241	2652	Scaffold1	exosome-associated family protein	PF04000.17	-	-	maw:MAC_07588	K12592	GO:0005488;GO:0110165;GO:0008152;GO:0009987
gene0168	-	698753	701368	2616	Scaffold1	Beta-lactamase/transpeptidase-like protein	PF00144.26	-	-	-	-	-
gene0169	+	701962	702477	516	Scaffold1	DNA-binding TFAR19-related protein	PF01984.22	COG2118	R	tmn:UCRPA7_2825	K06875	GO:0005488
gene0170	-	702670	703595	926	Scaffold1	coenzyme Q biosynthesis protein Coq4	PF05019.15	COG5031	H	cmt:CCM_06422	K18586	GO:0110165;GO:0008152;GO:0009987
gene0171	+	704353	705613	1261	Scaffold1	SET domain protein	PF00856.30	-	-	-	-	-
gene0172	-	705925	707453	1529	Scaffold1	RRM domain protein	-	-	-	-	-	GO:0005488;GO:0110165
gene0173	-	708360	710612	2253	Scaffold1	WD repeat protein	PF00400.34;PF00400.34;PF00400.34	-	-	cmt:CCM_06425	K11801	-
gene0174	+	712651	714281	1631	Scaffold1	putative protein family UPF0016	PF01169.21;PF01169.21	COG2119	R	cmt:CCM_06426	K23541	GO:0110165
gene0175	+	718096	718568	473	Scaffold1	hypothetical protein	-	-	-	-	-	-
gene0176	-	719197	719871	675	Scaffold1	Acyl-CoA N-acyltransferase	PF13302.9;PF00583.27;PF13420.9	COG1670	J;O	-	-	GO:0003824
gene0177	+	720455	721393	939	Scaffold1	DUF1115 domain protein	PF06544.14	-	-	-	-	-
gene0178	+	722291	722599	309	Scaffold1	hypothetical protein	-	-	-	-	-	GO:0110165
gene0179	+	726197	729402	3206	Scaffold1	hypothetical protein	-	-	-	-	-	GO:0140110;GO:0005488;GO:0110165
gene0180	-	730117	732894	2778	Scaffold1	TRP-like ion channel	PF06011.14;PF14558.8	-	-	-	-	GO:0110165
gene0181	-	734169	736550	2382	Scaffold1	sulfate adenylyltransferase	PF01747.19;PF01583.22;PF14306.8	COG0529	P	cmt:CCM_06434	K00958	GO:0005488;GO:0003824;GO:0110165;GO:0008152;GO:0009987
gene0182	-	738835	741899	3065	Scaffold1	ankyrin repeat-containing domain protein	-	-	-	-	-	-
gene0183	+	743200	745827	2628	Scaffold1	hypothetical protein	-	-	-	-	-	-
gene0184	+	746255	747811	1557	Scaffold1	tRNA(Ser) Um(44) 2'-O-methyltransferase	PF07757.15	-	-	cmt:CCM_06439	K15447	GO:0003824;GO:0110165
gene0185	-	748226	750717	2492	Scaffold1	RmlC-like jelly roll fold protein	PF02678.18	COG1741	R	maj:MAA_09094	K06911	-
gene0186	+	751677	753911	2235	Scaffold1	Bactericidal permeability-increasing protein, alpha/beta domain protein	PF19343.1;PF19343.1;PF14613.8	-	-	-	-	GO:0005488
gene0187	+	755580	761938	6359	Scaffold1	hypothetical protein	PF09362.12;PF11915.10;PF11915.10	-	-	-	-	GO:0110165
gene0188	-	763800	764945	1146	Scaffold1	hypothetical protein	-	-	-	-	-	-
gene0189	-	770371	770874	504	Scaffold1	hypothetical protein	-	-	-	-	-	-
gene0190	+	771710	777270	5561	Scaffold1	hypothetical protein	-	-	-	-	-	-
gene0191	+	778284	779820	1537	Scaffold1	phosphotransferase enzyme family protein	PF01636.25	-	-	-	-	GO:0003824
gene0192	+	780659	785182	4524	Scaffold1	Zinc finger, C2H2	-	-	-	-	-	-
gene0193	+	785440	787448	2009	Scaffold1	hypothetical protein	-	-	-	-	-	-
gene0194	-	788092	789050	959	Scaffold1	Phytanoyl-CoA dioxygenase	PF05721.15	COG4341	R	plj:VFPFJ_04691	K21195	GO:0003824
gene0195	+	789518	791616	2099	Scaffold1	Major facilitator superfamily domain, general substrate transporter	PF00083.26;PF00083.26;PF07690.18;PF07690.18	COG2814	G	-	-	GO:0005215;GO:0110165
gene0196	+	792161	792847	687	Scaffold1	Mss4-like protein	-	-	-	-	-	GO:0005488;GO:0003824;GO:0065007
gene0197	-	792936	794312	1377	Scaffold1	Lipase, secreted	PF03583.16	COG2267	I	-	-	GO:0003824;GO:0008152
gene0198	+	797237	798425	1189	Scaffold1	Surfeit locus 1	PF02104.17	COG3346	O	cmt:CCM_06413	K14998	GO:0110165
gene0199	-	798506	800384	1879	Scaffold1	Histone-fold domain containing protein	PF15511.8;PF15630.8;PF00125.26	-	-	-	-	GO:0005488;GO:0110165
gene0200	-	801496	802923	1428	Scaffold1	carboxypeptidase Y	PF00450.24	COG2939	E	-	-	GO:0003824
gene0201	-	804389	806051	1663	Scaffold1	Ferroporti-1	PF06963.14	-	-	cmt:CCM_06410	K14685	GO:0005215;GO:0003824;GO:0110165
gene0202	+	809676	816835	7160	Scaffold1	Small GTPase Rho type	PF00071.24;PF08477.15	-	-	plj:VFPFJ_00407	K04392	GO:0005488;GO:0003824;GO:0065007;GO:0009987
gene0203	-	817864	821195	3332	Scaffold1	Protein kinase-like domain protein	PF14617.8	-	-	trr:M419DRAFT_75269	K14784	GO:0003824
gene0204	-	821489	822836	1348	Scaffold1	kinase-like domain	PF01636.25;PF01633.22	-	-	-	-	GO:0003824
gene0205	-	824066	824388	323	Scaffold1	hypothetical protein	-	-	-	-	-	GO:0110165
gene0206	+	825636	826993	1358	Scaffold1	glucan 1,3-beta-glucosidase precursor	PF00150.20	COG2730	G	cmt:CCM_00770	K22277	GO:0003824;GO:0008152
gene0207	-	827247	828704	1458	Scaffold1	hypothetical protein	-	-	-	-	-	GO:0110165
gene0208	+	829876	836532	6657	Scaffold1	hypothetical protein	PF12796.9;PF12796.9;PF12796.9;PF12796.9;PF12796.9;PF12796.9;PF12796.9;PF12796.9;PF12796.9;PF12796.9;PF12796.9;PF12796.9;PF12796.9;PF12796.9;PF12796.9;PF12796.9;PF12796.9;PF12796.9;PF13637.8;PF13637.8;PF13637.8;PF13637.8;PF13637.8;PF13637.8;PF13637.8;PF13637.8;PF13637.8;PF13637.8;PF13637.8;PF13637.8;PF13637.8;PF13637.8;PF00023.32;PF00023.32;PF00023.32;PF00023.32;PF00023.32;PF00023.32;PF00023.32;PF…	-	-	tmf:PMAA_093900	K15502	-
gene0209	-	836646	837662	1017	Scaffold1	-	-	-	-	-	-	-
gene0210	+	840770	846147	5378	Scaffold1	Major facilitator superfamily transporter	PF07690.18;PF00083.26;PF01636.25	-	-	-	-	GO:0005215;GO:0110165
gene0211	-	846934	848275	1342	Scaffold1	SH3 domain protein	PF00018.30;PF14604.8;PF07653.19	-	-	cmt:CCM_00772	K20522	-
gene0212	+	853134	855376	2243	Scaffold1	cryptochrome DASH	PF03441.16;PF00875.20	COG0415	L	cmt:CCM_00774	K01669	GO:0003824;GO:0008152;GO:0009987;GO:0050896
gene0213	+	857745	860210	2466	Scaffold1	hypothetical protein	-	-	-	-	-	-
gene0214	+	861357	864887	3531	Scaffold1	hypothetical protein	-	-	-	-	-	-
gene0215	+	865863	867870	2008	Scaffold1	ankyrin repeat and zinc finger domain containing protein 1	PF18826.3	-	-	-	-	GO:0110165
gene0216	-	868396	869180	785	Scaffold1	-	-	-	-	-	-	-
gene0217	+	873755	875662	1908	Scaffold1	extracellular serine-threonine rich protein	PF05730.13	-	-	-	-	GO:0110165
gene0218	-	876181	878391	2211	Scaffold1	phenylacetyl-CoA ligase	PF00501.30;PF13193.8	COG0318	I	-	-	GO:0003824
gene0219	-	879586	881163	1578	Scaffold1	candidapepsin-4 precursor	PF00026.25	-	-	-	-	GO:0003824;GO:0110165
gene0220	+	884079	885268	1190	Scaffold1	NAD(P)-binding domain protein	-	-	-	-	-	GO:0005488;GO:0003824;GO:0008152;GO:0009987
gene0221	+	888022	892756	4735	Scaffold1	Flavin monooxygenase-like protein	PF00106.27;PF13561.8;PF00743.21;PF13450.8;PF13434.8;PF08659.12	COG2072	P	-	-	GO:0005488;GO:0003824
gene0222	-	892956	894068	1113	Scaffold1	mitochondrial molecular chaperone	PF07542.13	COG5387	O	cmt:CCM_00785	K07556	GO:0110165;GO:0009987
gene0223	+	894656	903414	8759	Scaffold1	protein EFR3	PF01602.22;PF08752.12;PF16381.7;PF13646.8	-	-	cmt:CCM_00787	K21842	GO:0009987;GO:0051179
gene0224	-	903873	907744	3872	Scaffold1	Pyridine nucleotide-disulfide oxidoreductase, FAD/NAD(P)-binding domain protein	PF13738.8;PF07992.16;PF13434.8;PF00743.21;PF13637.8;PF12796.9;PF01494.21;PF00023.32;PF13606.8	COG2072	P	-	-	GO:0003824
gene0225	+	911457	925588	14132	Scaffold1	Nucleotide-binding, alpha-beta plait	PF00071.24;PF00076.24;PF08477.15	COG1100	R	-	-	GO:0005488
gene0226	-	927077	929573	2497	Scaffold1	Zn(2)-C6 fungal-type DNA-binding domain protein	-	-	-	-	-	GO:0140110;GO:0005488;GO:0110165
gene0227	+	931020	934950	3931	Scaffold1	Glycoside hydrolase, family 3	PF01915.24;PF00933.23;PF14310.8	COG1472	G	cmt:CCM_00791	K05349	GO:0003824;GO:0008152;GO:0009987
gene0228	+	935105	938843	3739	Scaffold1	-	-	-	-	-	-	-
gene0229	+	940862	941650	789	Scaffold1	Heat shock protein DnaJ	PF00226.33	-	-	-	-	GO:0110165
gene0230	-	942103	943648	1546	Scaffold1	Amino acid transporter, transmembrane	PF01490.20	-	-	-	-	GO:0110165
gene0231	-	946885	948778	1894	Scaffold1	phosphoribosylaminoimidazole carboxylase	PF00731.22;PF02222.24;PF17769.3;PF07478.15;PF02786.19	COG0026	F	cmt:CCM_06867	K11808	GO:0005488;GO:0003824;GO:0008152;GO:0009987
gene0232	-	949579	952480	2902	Scaffold1	hypothetical protein	-	-	-	-	-	GO:0110165
gene0233	-	952787	952984	198	Scaffold1	integral membrane protein PTH11	-	-	-	-	-	GO:0110165
gene0234	+	957610	957921	312	Scaffold1	hypothetical protein	-	-	-	-	-	-
gene0235	-	958214	960666	2453	Scaffold1	ferric-chelate reductase	PF01794.21;PF08030.14	-	-	-	-	GO:0003824;GO:0110165;GO:0051179
gene0236	+	963271	964095	825	Scaffold1	short-chain dehydrogenase reductase sdr	PF00106.27;PF13561.8;PF08659.12	COG4221	C	-	-	GO:0003824
gene0237	-	964209	965543	1335	Scaffold1	Zinc finger, MYND-type	-	-	-	-	-	-
gene0238	+	966011	966403	393	Scaffold1	Splicing factor 3B, subunit 5	PF07189.13	-	-	cmt:CCM_00806	K12832	GO:0032991;GO:0008152;GO:0009987
gene0239	-	966601	967188	588	Scaffold1	MAGE protein	PF01454.21	-	-	cmt:CCM_00807	K24127	-
gene0240	+	968147	971104	2958	Scaffold1	hypothetical protein	PF14611.8	-	-	-	-	GO:0110165
gene0241	-	971653	973521	1869	Scaffold1	translation elongation factor 1 alpha	PF00009.29;PF03143.19;PF03144.27	COG5256	J	ssck:SPSK_06026	K03231	GO:0045182;GO:0005488;GO:0003824
gene0242	-	975613	979564	3952	Scaffold1	hypothetical protein	-	-	-	-	-	-
gene0243	-	979787	980807	1021	Scaffold1	-	-	-	-	-	-	-
gene0244	-	980888	982452	1565	Scaffold1	tetracycline transporter	PF07690.18;PF00083.26	COG2814	G	-	-	GO:0005215;GO:0110165
gene0245	+	983552	988611	5060	Scaffold1	Isocitrate dehydrogenase	PF00180.22;PF00069.27;PF07714.19	COG0473	C;E	cmt:CCM_00815	K08838	GO:0005488;GO:0003824;GO:0110165;GO:0008152
gene0246	+	989657	990356	700	Scaffold1	hypothetical protein	PF04828.16	COG3791	S	-	-	GO:0005488;GO:0003824
gene0247	+	991418	994270	2853	Scaffold1	Cellular retinaldehyde-binding protein	PF00650.22;PF12146.10;PF12697.9;PF03765.17;PF01738.20;PF02129.20	COG1073	T	-	-	-
gene0248	+	994960	997122	2163	Scaffold1	lysyl-tRNA synthetase	PF00152.22;PF01336.27	COG1190	J	cmt:CCM_00818	K04567	GO:0005488;GO:0003824;GO:0110165;GO:0008152;GO:0009987
gene0249	+	997338	999470	2133	Scaffold1	Transmembrane adaptor Erv26	PF04148.15	-	-	-	-	GO:0038024;GO:0110165;GO:0009987;GO:0051179
gene0250	+	1000597	1000935	339	Scaffold1	hypothetical protein	-	-	-	-	-	GO:0110165
gene0251	+	1001222	1001500	279	Scaffold1	hypothetical protein	-	-	-	-	-	-
gene0252	-	1001763	1004321	2559	Scaffold1	GTP-binding protein	PF00350.25;PF01031.22;PF01926.25	-	-	-	-	GO:0005488;GO:0003824
gene0253	-	1005300	1006385	1086	Scaffold1	RmlC-like jelly roll fold protein	PF07883.13	COG3435	Q	cmt:CCM_00823	K00450	GO:0003824
gene0254	+	1006815	1007806	992	Scaffold1	fumarylacetoacetate hydrolase	PF01557.20	COG0179	Q	-	-	GO:0003824
gene0255	-	1007836	1010113	2278	Scaffold1	Fungal specific transcription factor	PF00172.20	-	-	-	-	GO:0140110;GO:0005488;GO:0110165;GO:0008152;GO:0009987
gene0256	-	1010813	1011979	1167	Scaffold1	endothiapepsin precursor	PF00026.25	-	-	-	-	GO:0003824
gene0257	-	1014564	1017197	2634	Scaffold1	Major facilitator superfamily transporter	PF07690.18;PF06609.15;PF00083.26	COG2814	G	-	-	GO:0005215;GO:0110165
gene0258	-	1018335	1019303	969	Scaffold1	hypothetical protein	-	-	-	-	-	GO:0110165
gene0259	+	1021135	1022247	1113	Scaffold1	hypothetical protein	-	-	-	-	-	-
gene0260	+	1022678	1023890	1213	Scaffold1	-	-	-	-	-	-	-
gene0261	-	1024195	1025225	1031	Scaffold1	Protein kinase-like domain protein	PF00069.27;PF07714.19	COG0515	T	-	-	GO:0005488;GO:0003824
gene0262	+	1027426	1030795	3370	Scaffold1	Secretory lipase family protein	PF03583.16;PF11905.10	COG2267	I	-	-	GO:0003824;GO:0008152
gene0263	+	1050888	1052645	1758	Scaffold1	Increased loss of mitochondrial DNA protein 1	PF10311.11	-	-	-	-	GO:0110165
gene0264	+	1054293	1055109	817	Scaffold1	hypothetical protein	-	-	-	-	-	-
gene0265	-	1055475	1058417	2943	Scaffold1	protein kinase	PF00069.27;PF07714.19;PF14531.8	COG0515	T	-	-	GO:0005488;GO:0003824
gene0266	-	1059318	1063320	4003	Scaffold1	Glycoside hydrolase, subgroup, catalytic core	PF00704.30;PF01476.22;PF00187.21	COG3325	G	ure:UREG_04114	K01183	GO:0005488;GO:0003824;GO:0110165;GO:0008152
gene0267	+	1064165	1065109	945	Scaffold1	hypothetical protein	-	-	-	-	-	-
gene0268	+	1065953	1067461	1509	Scaffold1	hypothetical protein	PF06439.13	COG3507	G	-	-	-
gene0269	-	1067725	1069389	1665	Scaffold1	hypothetical protein	-	-	-	-	-	-
gene0270	-	1070292	1075415	5124	Scaffold1	helicase SWR1	PF00176.25;PF00271.33;PF04851.17	COG0553	K;L	cmt:CCM_00836	K11681	GO:0140657;GO:0005488;GO:0003824;GO:0110165
gene0271	+	1075498	1076805	1308	Scaffold1	NADH:ubiquinone oxidoreductase 20.1kD subunit	PF05821.13	-	-	cmt:CCM_00837	K03964	GO:0005215;GO:0003824;GO:0110165
gene0272	-	1079737	1084686	4950	Scaffold1	TMEM1 family protein	PF12584.10	-	-	cmt:CCM_00839	K20307	GO:0110165
gene0273	-	1085119	1087493	2375	Scaffold1	Peptidase M20 domain-containing protein	PF07687.16;PF01546.30	COG0624	E	cmt:CCM_00841	K01438	GO:0003824;GO:0110165
gene0274	+	1089881	1093356	3476	Scaffold1	peptide transporter PTR2-A	PF00854.23	COG3104	E	cmt:CCM_06863	K03305	GO:0005215;GO:0110165;GO:0051179
gene0277	-	1096862	1097392	531	Scaffold1	hypothetical protein	PF10224.11	-	-	cmt:CCM_06861	K20316	-
gene0278	-	1102887	1103729	843	Scaffold1	phosphatidylethanolamine-binding protein	PF01161.22	-	-	tre:TRIREDRAFT_104288	K06910	-
gene0279	-	1104626	1108481	3856	Scaffold1	1-phosphatidylinositol-4,5-bisphosphate phosphodiesterase gamma 2	PF00388.21;PF00387.21	-	-	cmt:CCM_06860	K05857	GO:0003824;GO:0065007;GO:0008152;GO:0009987
gene0280	+	1108926	1110957	2032	Scaffold1	hypothetical protein	-	-	-	-	-	-
gene0281	-	1111264	1112284	1021	Scaffold1	nicotinamide-nucleotide adenylyltransferase 2	PF01467.28	-	-	cmt:CCM_06858	K06210	GO:0005488;GO:0003824;GO:0008152;GO:0009987
gene0282	-	1133383	1133672	290	Scaffold1	-	-	-	-	-	-	-
gene0283	+	1134932	1135954	1023	Scaffold1	short-chain dehydrogenase	PF00106.27;PF13561.8	COG1028	I	-	-	GO:0003824
gene0284	-	1136176	1137747	1572	Scaffold1	DNA mismatch repair protein Msh4, putative	PF00488.23;PF05190.20	COG0249	L	cmt:CCM_06845	K08740	GO:0005488;GO:0008152;GO:0009987;GO:0050896
gene0285	+	1138700	1139086	387	Scaffold1	-	-	-	-	-	-	-
gene0286	+	1139928	1140287	360	Scaffold1	-	-	-	-	-	-	-
gene0287	+	1140699	1142103	1405	Scaffold1	WD repeat protein	PF00400.34;PF00400.34;PF00400.34;PF00400.34;PF12894.9	-	-	cmt:CCM_06847	K14855	GO:0110165;GO:0009987
gene0288	+	1146098	1148912	2815	Scaffold1	alpha,alpha-trehalose phosphate synthase subunit TPS3	PF00982.23;PF02358.18	COG0380	G	cmt:CCM_06849	K22337	GO:0003824;GO:0008152;GO:0009987
gene0289	+	1149700	1151182	1483	Scaffold1	branched-chain-amino-acid aminotransferase 5	PF01063.21	COG0115	E;H	cmt:CCM_06850	K00826	GO:0003824;GO:0008152;GO:0009987
gene0290	-	1151505	1152011	507	Scaffold1	antigenic cell wall galactomannoprotein	PF12296.10	-	-	-	-	-
gene0291	+	1152196	1152378	183	Scaffold1	-	-	-	-	-	-	-
gene0292	+	1154727	1156097	1371	Scaffold1	hypothetical protein	-	-	-	-	-	-
gene0293	+	1156635	1157817	1183	Scaffold1	hypothetical protein	-	-	-	-	-	-
gene0294	+	1158669	1159257	589	Scaffold1	-	-	-	-	-	-	-
gene0296	+	1166556	1167484	929	Scaffold1	hypothetical protein	PF11807.10	-	-	-	-	GO:0110165;GO:0008152;GO:0009987
gene0297	+	1169609	1170154	546	Scaffold1	clock-controlled pheromone ccg-4 precursor	-	-	-	-	-	-
gene0298	+	1171565	1182850	11286	Scaffold1	N-acetyltransferase B complex, non-catalytic subunit	PF00106.27;PF13561.8;PF09797.11;PF00432.23;PF00432.23;PF00432.23;PF00432.23;PF00432.23;PF00432.23;PF13424.8;PF13374.8;PF13374.8;PF00931.24	COG0300	R	fgr:FGSG_05769	K17973	GO:0140657;GO:0005215;GO:0005488;GO:0003824;GO:0110165
gene0299	+	1183383	1185063	1681	Scaffold1	hypothetical protein	-	-	-	-	-	-
gene0300	+	1185325	1192472	7148	Scaffold1	hypothetical protein	PF11927.10	-	-	-	-	GO:0110165
gene0301	-	1198362	1208313	9952	Scaffold1	Rab-GAP/TBC domain protein	PF00118.26;PF00566.20;PF13671.8;PF06414.14	COG0459	O	-	-	-
gene0302	+	1208814	1211165	2352	Scaffold1	eukaryotic translation initiation factor 3	PF08662.13	-	-	cmt:CCM_06834	K03253	GO:0045182;GO:0005488;GO:0032991;GO:0009987
gene0303	+	1212820	1216422	3603	Scaffold1	serine/threonine-protein kinase	PF06479.14;PF00069.27;PF07714.19	COG0515	T	cmt:CCM_06835	K08852	GO:0005488;GO:0003824;GO:0110165;GO:0008152;GO:0009987
gene0304	-	1216587	1217166	580	Scaffold1	Alkaline protease 1	-	-	-	-	-	GO:0003824
gene0305	+	1218718	1221241	2524	Scaffold1	General substrate transporter	PF00083.26	COG2814	G	-	-	GO:0005215;GO:0110165
gene0306	-	1221622	1224257	2636	Scaffold1	Major facilitator superfamily domain, general substrate transporter	PF07690.18;PF06609.15;PF00083.26	COG2814	G	-	-	GO:0005215;GO:0110165
gene0307	+	1225660	1227790	2131	Scaffold1	cysteine synthase B	PF00291.27;PF00581.22	COG0031	E	-	-	-
gene0308	+	1229051	1230978	1928	Scaffold1	cysteine synthase	-	-	-	-	-	-
gene0309	-	1231310	1232790	1481	Scaffold1	oleate delta-12 desaturase	PF00487.26	COG3239	I	cmt:CCM_06866	K10256	GO:0003824;GO:0110165;GO:0008152
gene0310	-	1236397	1237785	1389	Scaffold1	HMG box protein	-	-	-	-	-	-
gene0311	-	1238969	1242736	3768	Scaffold1	nuclear pore protein (Nic96)	PF04097.16;PF13634.8;PF13634.8;PF13634.8;PF13634.8;PF13634.8	-	-	cmt:CCM_00855	K14309	GO:0005198;GO:0032991
gene0312	-	1243431	1245655	2225	Scaffold1	ribitol kinase	PF02782.18;PF00370.23	COG1069	G	-	-	GO:0003824;GO:0008152
gene0313	+	1247714	1248729	1016	Scaffold1	hypothetical protein	-	-	-	-	-	-
gene0314	-	1250169	1250948	780	Scaffold1	acetyltransferase, GNAT family	-	-	-	-	-	GO:0003824;GO:0110165
gene0315	+	1252783	1254717	1935	Scaffold1	inorganic phosphate transporter PHO84	PF00083.26;PF07690.18	COG0477	G;E;P;R	cmt:CCM_00851	K08176	GO:0005215;GO:0110165;GO:0051179
gene0316	+	1255454	1255888	435	Scaffold1	Serine/cysteine peptidase, trypsin-like protein	-	-	-	-	-	GO:0003824
gene0317	-	1256131	1258447	2317	Scaffold1	Transcription factor	PF04082.20;PF00172.20	-	-	-	-	GO:0140110;GO:0005488;GO:0110165;GO:0008152;GO:0009987
gene0318	+	1258796	1263801	5006	Scaffold1	HET domain protein	PF07690.18;PF06985.13	COG0477	G;E;P;R	-	-	-
gene0319	+	1264137	1264901	765	Scaffold1	ATP/GTP-binding protein	PF13671.8	COG0645	R	-	-	-
gene0320	+	1266117	1268664	2548	Scaffold1	short chain dehydrogenase/reductase	PF00089.28;PF00106.27;PF13561.8	COG5640	O	cmt:CCM_00856	K06123	GO:0003824;GO:0110165
gene0321	-	1269126	1271044	1919	Scaffold1	replication factor C subunit 5	PF13177.8;PF00004.31	COG0470	L	cmt:CCM_00859	K10756	GO:0005198;GO:0005488;GO:0110165;GO:0008152;GO:0009987
gene0322	-	1271115	1271366	252	Scaffold1	ribosomal protein L16p/L10e	PF00252.20	-	-	-	-	GO:0005198;GO:0005488;GO:0110165;GO:0008152;GO:0009987
gene0323	+	1271917	1275197	3281	Scaffold1	DNA replication factor C, large subunit	PF08519.14;PF00533.28;PF00004.31	COG0470	L	cmt:CCM_00861	K10754	GO:0140657;GO:0005488;GO:0003824;GO:0032991;GO:0110165;GO:0008152;GO:0009987;GO:0050896
gene0324	-	1275666	1276585	920	Scaffold1	metalloprotease 1	PF05572.15	COG3291	S	-	-	GO:0003824
gene0325	+	1278948	1279271	324	Scaffold1	Yos1-like protein	PF08571.12	-	-	ela:UCREL1_341	K22939	GO:0110165
gene0326	-	1279807	1280602	796	Scaffold1	mitochondrial co-chaperone GrpE	PF01025.21	COG0576	O	cmt:CCM_00863	K03687	GO:0098772;GO:0005488;GO:0110165;GO:0009987
gene0327	+	1281162	1282558	1397	Scaffold1	26S proteasome non-ATPase regulatory subunit 11	PF18055.3;PF01399.29;PF18503.3	-	-	cmt:CCM_00864	K03036	GO:0005198;GO:0032991;GO:0110165;GO:0008152;GO:0009987
gene0328	+	1283496	1285883	2388	Scaffold1	Low temperature requirement A	-	-	-	-	-	GO:0110165
gene0329	-	1288414	1290429	2016	Scaffold1	bystin	PF05291.13	-	-	cmt:CCM_00867	K14797	-
gene0330	+	1290507	1291751	1245	Scaffold1	putative domain UPF0507	PF04063.16;PF04064.15	-	-	-	-	GO:0005488
gene0331	-	1291923	1292288	366	Scaffold1	Galactose oxidase/kelch, beta-propeller	-	-	-	-	-	GO:0003824;GO:0110165
gene0332	-	1292377	1294153	1777	Scaffold1	Galactose oxidase/kelch, beta-propeller	PF13854.8	-	-	-	-	GO:0003824;GO:0110165
gene0333	+	1295678	1301952	6275	Scaffold1	methionine aminopeptidase	PF00557.26	COG0024	J	cmt:CCM_00870	K01265	GO:0005488;GO:0003824;GO:0110165;GO:0008152;GO:0009987
gene0334	-	1305042	1307672	2631	Scaffold1	Baculoviral inhibition of apoptosis protein repeat protein	PF00653.23;PF00653.23	-	-	-	-	-
gene0335	-	1308302	1308950	649	Scaffold1	NAD(P)-binding domain protein	PF13380.8	COG1832	R	-	-	-
gene0336	+	1309819	1310493	675	Scaffold1	Methyltransferase type 11	PF08241.14;PF13649.8	COG2226	H	cmt:CCM_00874	K22438	GO:0003824;GO:0008152
gene0337	+	1311101	1312015	915	Scaffold1	myosin regulatory light chain cdc4	PF13499.8;PF13833.8	-	-	-	-	GO:0005488;GO:0032991;GO:0110165;GO:0009987
gene0338	+	1313182	1315399	2218	Scaffold1	metallopeptidase MepB	PF01432.22	COG0339	O	cmt:CCM_00876	K13726	GO:0005488;GO:0003824;GO:0110165
gene0339	+	1317831	1319628	1798	Scaffold1	MFS transporter	PF07690.18	COG2271	G	-	-	GO:0005215;GO:0110165
gene0340	+	1322379	1324040	1662	Scaffold1	GPCR, family 2-like protein	-	-	-	-	-	GO:0060089;GO:0110165;GO:0065007;GO:0009987
gene0341	-	1324695	1326802	2108	Scaffold1	Major facilitator superfamily domain, general substrate transporter	PF00083.26	-	-	-	-	GO:0005215;GO:0110165
gene0342	-	1329974	1331344	1371	Scaffold1	sulfate permease 2	-	-	-	-	-	GO:0005215;GO:0110165
gene0343	+	1331949	1333493	1545	Scaffold1	14-alpha sterol demethylase Cyp51A	PF00067.24	COG1141	C	cmt:CCM_03617	K05917	GO:0005488;GO:0003824;GO:0110165;GO:0008152
gene0344	-	1333877	1335877	2001	Scaffold1	sulfate permease 2	PF07690.18;PF06609.15	COG2814	G	cmt:CCM_00881	K14708	GO:0005215;GO:0110165
gene0345	+	1336702	1338164	1463	Scaffold1	methyltransferase type 11	PF08241.14;PF13649.8;PF13489.8;PF08242.14	-	-	-	-	GO:0003824;GO:0008152
gene0346	-	1338375	1340501	2127	Scaffold1	sulfate permease 2	PF00916.22	COG0659	P	cmt:CCM_00881	K14708	GO:0005215;GO:0110165
gene0347	+	1342677	1344049	1373	Scaffold1	lipase/thioesterase	PF07859.15;PF10340.11	COG0657	I	-	-	GO:0003824;GO:0110165
gene0348	-	1344221	1345250	1030	Scaffold1	Histidine triad-like motif-containing protein	PF11969.10	COG0537	F;R	-	-	GO:0003824;GO:0110165
gene0349	+	1346319	1348860	2542	Scaffold1	Glucose-methanol-choline oxidoreductase	PF00732.21;PF05199.15	COG2303	I;R	cmt:CCM_00884	K00108	GO:0005488;GO:0003824
gene0350	-	1349221	1349670	450	Scaffold1	hypothetical protein	-	-	-	-	-	-
gene0351	-	1350889	1352999	2111	Scaffold1	alpha-1,2-mannosyltransferase (Alg9)	PF03901.19	-	-	cmt:CCM_00885	K03846	GO:0003824;GO:0110165;GO:0008152;GO:0009987
gene0352	+	1353688	1355433	1746	Scaffold1	H/ACA ribonucleoprotein complex, subunit Gar1/Naf1	PF04410.16	-	-	cmt:CCM_00886	K14763	GO:0005488;GO:0032991;GO:0110165;GO:0008152;GO:0009987
gene0353	-	1355733	1358224	2492	Scaffold1	LAP2 like protein	PF04389.19;PF07883.13	COG2234	O;E	cmt:CCM_00887	K05994	GO:0005488;GO:0003824
gene0354	+	1358778	1359854	1077	Scaffold1	Alcohol dehydrogenase superfamily, zinc-type	PF13602.8;PF00107.28	COG0604	C;R	-	-	GO:0003824
gene0355	+	1360882	1361490	609	Scaffold1	hypothetical protein	-	-	-	-	-	-
gene0356	+	1362124	1362549	426	Scaffold1	hypothetical protein	-	-	-	-	-	-
gene0357	-	1362632	1365861	3230	Scaffold1	DNA replication complex GINS protein psf2	PF05916.13;PF00172.20	-	-	-	-	GO:0140110;GO:0005488;GO:0110165;GO:0008152;GO:0009987
gene0358	-	1367790	1368921	1132	Scaffold1	MARVEL-like domain protein	PF01284.25	-	-	-	-	GO:0110165
gene0359	+	1371230	1372429	1200	Scaffold1	Acyl-CoA N-acyltransferase	-	-	-	-	-	GO:0003824
gene0360	-	1372732	1374466	1735	Scaffold1	prolyl-tRNA synthetase	PF09180.13;PF00587.27;PF03129.22	COG0442	J	cmt:CCM_00895	K01881	GO:0005488;GO:0003824;GO:0110165;GO:0008152;GO:0009987
gene0361	+	1375050	1378231	3182	Scaffold1	T-complex protein 1 subunit alpha	PF00118.26;PF00069.27	COG0459	O	cmt:CCM_00896	K09493	GO:0005488;GO:0003824;GO:0032991;GO:0009987
gene0362	-	1378955	1380514	1560	Scaffold1	ubiquinol-cytochrome c reductase iron-sulfur subunit	PF00355.28;PF02921.16	COG0723	C	maw:MAC_01258	K00411	GO:0005215;GO:0005488;GO:0003824;GO:0110165
gene0363	-	1384669	1384941	273	Scaffold1	hypothetical protein	-	-	-	-	-	-
gene0364	+	1385530	1386567	1038	Scaffold1	hypothetical protein	PF11807.10	-	-	-	-	GO:0110165;GO:0008152;GO:0009987
gene0365	-	1386793	1390456	3664	Scaffold1	DNA damage-binding protein 1	PF10433.11;PF03178.17	-	-	cmt:CCM_07224	K10610	GO:0005488;GO:0110165
gene0366	+	1392022	1392492	471	Scaffold1	hypothetical protein	-	-	-	-	-	-
gene0367	-	1392716	1394501	1786	Scaffold1	hypothetical protein	PF13902.8	-	-	-	-	GO:0005488
gene0368	+	1394847	1395411	565	Scaffold1	-	-	-	-	-	-	-
gene0369	-	1395723	1396133	411	Scaffold1	-	-	-	-	-	-	-
gene0370	-	1397755	1398612	858	Scaffold1	hypothetical protein	-	-	-	-	-	GO:0110165
gene0371	+	1400436	1402695	2260	Scaffold1	WD40 repeat-like-containing domain protein	-	-	-	cmt:CCM_07221	K23314	-
gene0372	+	1403187	1404596	1410	Scaffold1	ligninase H2 precursor	PF00141.25	-	-	plj:VFPFJ_06374	K20205	GO:0016209;GO:0005488;GO:0003824;GO:0050896
gene0373	-	1405179	1409287	4109	Scaffold1	RTA1 domain protein	PF04479.15	-	-	-	-	GO:0110165
gene0374	-	1414578	1428041	13464	Scaffold1	hypothetical protein	PF00646.35	-	-	-	-	-
gene0375	+	1435609	1436631	1023	Scaffold1	hypothetical protein	-	-	-	-	-	-
gene0376	-	1437579	1439699	2121	Scaffold1	hypothetical protein	PF00018.30;PF00018.30;PF14604.8;PF07653.19;PF00787.26	-	-	cmt:CCM_07216	K11237	GO:0005488;GO:0003824;GO:0032502
gene0377	-	1442508	1443894	1387	Scaffold1	SAC3/GANP domain protein	PF03399.18;PF03399.18	-	-	cmt:CCM_07215	K23802	-
gene0378	+	1445208	1446532	1325	Scaffold1	vacuolar protein-sorting-associated protein 36	PF04157.18	-	-	cmt:CCM_07214	K12190	GO:0005488;GO:0032991;GO:0110165;GO:0009987;GO:0051179
gene0379	-	1446760	1447959	1200	Scaffold1	centromere binding protein Cbh2	PF18107.3;PF03221.18	-	-	-	-	-
gene0380	-	1448980	1449334	355	Scaffold1	hypothetical protein	PF11022.10	-	-	cmt:CCM_07212	K02143	GO:0110165
gene0381	+	1449641	1452015	2375	Scaffold1	Zinc finger, AN1-type	PF10558.11;PF01428.18;PF01428.18	-	-	trr:M419DRAFT_140537	K24684	GO:0005488
gene0382	-	1452139	1453101	963	Scaffold1	RADC family protein	-	-	-	-	-	-
gene0383	+	1453429	1454534	1106	Scaffold1	Protein kinase-like domain protein	-	-	-	-	-	GO:0003824
gene0384	+	1454990	1457762	2773	Scaffold1	Rad4 family protein	PF03835.17;PF10405.11;PF10403.11;PF10404.11	-	-	cmt:CCM_07208	K10838	GO:0005488;GO:0110165;GO:0008152;GO:0009987;GO:0050896
gene0385	-	1458079	1458543	465	Scaffold1	Sister chromatid cohesion protein DCC1	PF09724.11	-	-	cmt:CCM_07207	K11271	GO:0032991;GO:0008152;GO:0009987
gene0386	+	1458964	1461626	2663	Scaffold1	Zinc finger, FYVE/PHD-type	PF14629.8;PF13191.8;PF13831.8;PF00628.31;PF13401.8;PF00004.31	-	-	cmt:CCM_07206	K02606	GO:0005488;GO:0032991;GO:0110165;GO:0008152;GO:0009987
gene0387	+	1469357	1479121	9765	Scaffold1	-	-	-	-	-	-	-
gene0388	+	1482292	1485001	2710	Scaffold1	developmental regulator flbA	PF00615.21;PF00610.23	-	-	cmt:CCM_07203	K19838	GO:0110165;GO:0065007;GO:0009987
gene0389	+	1487046	1487528	483	Scaffold1	hypothetical protein	-	-	-	-	-	GO:0005198;GO:0009987
gene0390	+	1487989	1488944	956	Scaffold1	Benzoate 4-monooxygenase	-	-	-	-	-	GO:0005488;GO:0003824;GO:0110165
gene0391	-	1489703	1491435	1733	Scaffold1	mitochondrial carrier protein LEU5	PF05179.16	-	-	cmt:CCM_07197	K15175	GO:0032991;GO:0110165;GO:0008152;GO:0009987;GO:0051179
gene0392	-	1492048	1493346	1299	Scaffold1	mitochondrial carrier protein LEU5	PF00153.29;PF00153.29;PF00153.29	-	-	cmt:CCM_07196	K15084	GO:0110165;GO:0009987;GO:0051179
gene0393	+	1494133	1495170	1038	Scaffold1	MT-A70 family	PF05063.16	-	-	-	-	GO:0005488;GO:0003824;GO:0008152
gene0394	-	1495363	1495953	591	Scaffold1	Ribosomal protein L25/L23	PF00276.22	-	-	cmt:CCM_07194	K02892	GO:0005198;GO:0110165;GO:0008152;GO:0009987
gene0395	+	1496674	1498125	1452	Scaffold1	Chloramphenicol acetyltransferase-like domain protein	PF02458.17	-	-	-	-	GO:0003824
gene0396	-	1498302	1499119	818	Scaffold1	-	-	-	-	-	-	-
gene0397	+	1499484	1501256	1773	Scaffold1	hypothetical protein	-	-	-	-	-	-
gene0398	-	1501940	1506432	4493	Scaffold1	hypothetical protein	PF00153.29;PF00153.29;PF00153.29;PF07541.14;PF00575.25;PF10502.11	COG1093	J	-	-	GO:0045182;GO:0005488;GO:0003824;GO:0110165
gene0399	+	1506713	1508236	1524	Scaffold1	nuclear pore complex subunit	PF00400.34	COG0515	T	cmt:CCM_07187	K02180	-
gene0400	-	1508598	1509355	758	Scaffold1	norsolorinic acid reductase	PF00248.23	COG0667	H;R	-	-	GO:0003824
gene0401	+	1510865	1516131	5267	Scaffold1	hypothetical protein	PF08491.12;PF01266.26;PF01494.21;PF13450.8;PF00890.26	COG0654	H;C	-	-	-
gene0402	-	1516539	1518239	1701	Scaffold1	Glycosyl transferase, family 2	PF00535.28	COG0463	M	cmt:CCM_07183	K00729	GO:0003824;GO:0110165;GO:0008152;GO:0009987
gene0403	-	1519083	1520627	1545	Scaffold1	hypothetical protein	-	-	-	-	-	-
gene0404	+	1523050	1530552	7503	Scaffold1	suppressor of Mek1	PF04802.17	-	-	cmt:CCM_07180	K17491	-
gene0405	-	1531426	1536905	5480	Scaffold1	AAA family ATPase	PF00004.31;PF00004.31;PF00005.29;PF17862.3	COG0464	M;D;T	cmt:CCM_07179	K14575	GO:0005488;GO:0003824
gene0406	-	1541334	1545162	3829	Scaffold1	endoglucanase B	PF00071.24;PF03443.16;PF08477.15;PF00025.23	COG1100	R	-	-	GO:0005488;GO:0003824;GO:0110165
gene0407	-	1546386	1547184	799	Scaffold1	hypothetical protein	PF00166.23	COG0234	O	nhe:NECHADRAFT_102425	K04078	GO:0005488;GO:0003824;GO:0110165;GO:0009987;GO:0051179
gene0408	-	1547585	1550119	2535	Scaffold1	Serine/threonine-protein kinase-like domain protein	PF00069.27;PF07714.19	COG0515	T	-	-	GO:0005488;GO:0003824;GO:0065007;GO:0009987
gene0409	-	1553068	1553481	414	Scaffold1	AN1-type zinc finger protein	PF01428.18	-	-	-	-	GO:0005488
gene0412	+	1557652	1559149	1498	Scaffold1	acyl-CoA dehydrogenase	PF02770.21	COG1960	I	-	-	GO:0005488;GO:0003824
gene0413	+	1559218	1559757	540	Scaffold1	acyl-CoA dehydrogenase	PF00441.26	COG1960	I	-	-	GO:0005488;GO:0003824
gene0414	-	1559863	1560360	498	Scaffold1	hypothetical protein	-	-	-	-	-	-
gene0415	-	1561409	1561726	318	Scaffold1	hypothetical protein	-	-	-	-	-	-
gene0416	+	1562742	1564637	1896	Scaffold1	adenosine deaminase family protein	PF00962.24;PF19326.1	COG1816	F	cmt:CCM_07169	K19572	GO:0003824
gene0417	-	1565124	1566029	906	Scaffold1	isoflavone reductase family protein	PF05368.15	-	-	-	-	GO:0005215;GO:0110165
gene0418	+	1570919	1571893	975	Scaffold1	Six-bladed beta-propeller, TolB-like protein	PF05368.15;PF13460.8;PF01370.23	COG0702	R	-	-	-
gene0419	+	1572400	1574060	1661	Scaffold1	Six-bladed beta-propeller, TolB-like protein	PF08450.14;PF01731.22;PF03088.18	COG3386	G	-	-	GO:0003824;GO:0110165
gene0420	-	1574700	1576267	1568	Scaffold1	Ubiquitin	PF00240.25;PF11976.10	-	-	-	-	-
gene0421	-	1576864	1579437	2574	Scaffold1	protein-tyrosine phosphatase	-	COG2453	T	-	-	-
gene0422	+	1581350	1583548	2199	Scaffold1	Cation transporter	PF02386.18	-	-	cmt:CCM_07165	K24976	GO:0005215;GO:0110165;GO:0065007;GO:0009987
gene0423	-	1583831	1587931	4101	Scaffold1	5-oxoprolinase	PF02538.16;PF01968.20;PF05378.15;PF19278.1	COG0145	E;Q	cmt:CCM_07164	K01469	GO:0003824
gene0424	+	1589788	1590352	565	Scaffold1	integral membrane protein	PF01284.25	-	-	-	-	GO:0110165
gene0425	+	1592613	1594359	1747	Scaffold1	hypothetical protein	-	-	-	-	-	-
gene0426	-	1594694	1596430	1737	Scaffold1	Carboxylesterase, type B	PF00135.30	COG2272	I	-	-	GO:0003824
gene0427	+	1598359	1599266	908	Scaffold1	autophagy protein 5	PF04106.14	-	-	cmt:CCM_00910	K08339	GO:0110165;GO:0008152;GO:0009987
gene0428	-	1599388	1600857	1470	Scaffold1	DNA excision repair protein ERCC-8	PF00400.34;PF00400.34;PF00400.34;PF00400.34	COG2319	R	cmt:CCM_00911	K10570	GO:0008152;GO:0009987;GO:0050896
gene0429	+	1601169	1601946	778	Scaffold1	hypothetical protein	-	-	-	-	-	GO:0008152;GO:0009987
gene0430	+	1609181	1610452	1272	Scaffold1	hypothetical protein	-	-	-	-	-	-
gene0431	+	1611522	1613558	2037	Scaffold1	C6 finger domain-containing protein	-	-	-	-	-	GO:0140110;GO:0005488;GO:0110165
gene0432	+	1614484	1616273	1790	Scaffold1	49f6af0f-ab0b-4234-add8-fd24d8cd84cd	-	-	-	-	-	-
gene0433	-	1616736	1619644	2909	Scaffold1	C2 calcium/lipid-binding domain, CaLB	PF00168.32	-	-	-	-	-
gene0434	-	1621231	1622124	894	Scaffold1	GAF domain nucleotide-binding protein	-	COG1956	V;T	cmt:CCM_00916	K08968	-
gene0435	+	1622643	1623822	1180	Scaffold1	LETM1-like protein	PF07766.15	-	-	-	-	GO:0005488;GO:0110165
gene0436	+	1625042	1625670	629	Scaffold1	oleate-induced peroxisomal protein	PF02036.19	COG1028	I	-	-	-
gene0437	-	1626029	1627652	1624	Scaffold1	Aldolase-type TIM barrel	PF03060.17	COG2070	R	plj:VFPFJ_08658	K00459	GO:0003824
gene0438	-	1627943	1629161	1219	Scaffold1	Potassium channel, voltage-dependent, beta subunit, KCNAB-related protein	PF00248.23	COG0667	H;R	-	-	GO:0005215;GO:0003824;GO:0065007;GO:0051179
gene0439	+	1633060	1634542	1483	Scaffold1	Protein kinase-like domain protein	PF00069.27;PF07714.19;PF17667.3	COG0515	T	cmt:CCM_00921	K02218	GO:0005488;GO:0003824
gene0440	-	1635848	1636680	833	Scaffold1	ERP1 protein precursor	PF01105.26	-	-	cmt:CCM_00922	K20346	GO:0110165
gene0441	+	1637405	1639306	1902	Scaffold1	SWR1-complex protein 4	PF16282.7	-	-	cmt:CCM_00923	K11324	GO:0032991;GO:0008152;GO:0009987;GO:0050896
gene0442	+	1648200	1650347	2148	Scaffold1	C6 zinc finger domain-containing protein	PF00132.26;PF00132.26;PF14602.8;PF14602.8;PF00172.20;PF12464.10	COG0110	R	-	-	GO:0140110;GO:0005488;GO:0003824;GO:0110165;GO:0008152;GO:0009987
gene0443	-	1651191	1653651	2461	Scaffold1	hypothetical protein	PF13812.8;PF13812.8	-	-	-	-	-
gene0444	+	1654041	1654691	651	Scaffold1	mRNA splicing factor, Cwf18	PF08315.14	-	-	cmt:CCM_00927	K12871	-
gene0445	+	1656946	1658717	1772	Scaffold1	Single-stranded nucleic acid binding R3H	PF12752.9;PF01424.24	-	-	-	-	GO:0005488
gene0446	+	1659303	1663969	4667	Scaffold1	hypothetical protein	PF06862.14	-	-	cmt:CCM_00931	K14774	GO:0110165;GO:0008152;GO:0009987
gene0447	-	1664356	1665033	678	Scaffold1	50S ribosomal protein L17	PF01196.21	COG0203	J	cmt:CCM_00932	K02879	GO:0005198;GO:0110165;GO:0008152;GO:0009987
gene0448	+	1665443	1666386	944	Scaffold1	hypothetical protein	PF17050.7	-	-	cmt:CCM_00933	K17787	GO:0032991;GO:0110165;GO:0009987
gene0449	+	1668014	1669265	1252	Scaffold1	delta-aminolevulinic acid dehydratase	PF00490.23	COG0113	H	cmt:CCM_00935	K01698	GO:0005488;GO:0003824;GO:0008152;GO:0009987
gene0450	-	1672799	1676950	4152	Scaffold1	amidohydrolase 3	PF07969.13	COG1574	R	-	-	GO:0003824;GO:0110165
gene0451	+	1677123	1678198	1076	Scaffold1	hypothetical protein	PF13350.8	COG2365	T	-	-	GO:0003824
gene0452	+	1678997	1679398	402	Scaffold1	hypothetical protein	-	-	-	-	-	-
gene0453	+	1682276	1683268	993	Scaffold1	hypothetical protein	PF06916.15	-	-	cmt:CCM_00940	K20815	GO:0110165
gene0454	-	1688514	1691567	3054	Scaffold1	-	-	-	-	-	-	-
gene0455	+	1695084	1695446	363	Scaffold1	hypothetical protein	-	-	-	-	-	-
gene0456	-	1697921	1698571	651	Scaffold1	Acyl-CoA N-acyltransferase	PF00583.27;PF13673.9;PF13508.9;PF08445.12	COG0456	J	-	-	GO:0003824
gene0457	+	1701989	1702495	507	Scaffold1	MARVEL-like domain protein	PF01284.25	-	-	-	-	GO:0110165
gene0458	-	1702988	1703398	411	Scaffold1	hypothetical protein	PF19117.2	-	-	-	-	GO:0110165;GO:0009987;GO:0051179
gene0459	-	1704245	1707064	2820	Scaffold1	beta-Ig-H3/Fasciclin	PF02469.24;PF02469.24	COG2335	R	-	-	-
gene0460	+	1713223	1714749	1527	Scaffold1	glucan 1,3-beta-glucosidase	PF00722.23	COG2273	G	-	-	GO:0003824;GO:0110165;GO:0008152
gene0461	+	1722543	1725297	2755	Scaffold1	Glycosyl transferase, family 2	PF13632.8;PF00535.28	-	-	-	-	GO:0003824;GO:0110165
gene0462	-	1726500	1729853	3354	Scaffold1	elongation factor 3	PF00005.29;PF00005.29;PF00385.26	COG0488	R	cmt:CCM_00951	K03235	GO:0045182;GO:0140657;GO:0005215;GO:0005488;GO:0032991;GO:0110165;GO:0065007;GO:0009987;GO:0051179
gene0463	+	1731389	1733316	1928	Scaffold1	Zinc finger, DHHC-type, palmitoyltransferase	PF01529.22	-	-	cmt:CCM_00952	K16675	GO:0003824;GO:0110165
gene0464	+	1733937	1734629	693	Scaffold1	hypothetical protein	-	-	-	-	-	-
gene0465	+	1734898	1736727	1830	Scaffold1	hypothetical protein	-	-	-	-	-	GO:0005488;GO:0003824;GO:0008152;GO:0009987
gene0466	+	1739037	1740476	1440	Scaffold1	hypothetical protein	-	-	-	-	-	-
gene0467	+	1742360	1743262	903	Scaffold1	phosphoadenosine phosphosulfate reductase	PF01507.21	COG0175	E;H	cmt:CCM_00956	K00390	GO:0003824;GO:0008152;GO:0009987
gene0468	+	1743807	1744892	1086	Scaffold1	hypothetical protein	-	-	-	-	-	-
gene0469	+	1745421	1746510	1090	Scaffold1	tRNA wybutosine-synthesizing protein	PF02676.16	-	-	cmt:CCM_00960	K15450	GO:0003824;GO:0008152;GO:0009987
gene0470	-	1746774	1747479	706	Scaffold1	DUF1690 domain-containing protein	PF07956.13	-	-	cmt:CCM_00961	K17788	-
gene0471	+	1751628	1755282	3655	Scaffold1	Ferric reductase, NAD binding protein	PF01794.21;PF08030.14;PF08022.14	-	-	-	-	GO:0003824;GO:0110165;GO:0051179
gene0472	-	1756475	1758517	2043	Scaffold1	37S ribosomal protein Rsm22	PF09243.12;PF09243.12	-	-	-	-	GO:0003824;GO:0110165;GO:0008152;GO:0009987
gene0473	-	1759440	1763956	4517	Scaffold1	Protein kinase-like domain protein	PF00069.27;PF00085.22;PF07714.19;PF00498.28	COG3118	O	cmt:CCM_04637	K02831	GO:0005488;GO:0003824
gene0474	+	1765271	1770923	5653	Scaffold1	deoxyribose-phosphate aldolase 2	PF02598.19	-	-	cmt:CCM_04888	K09142	GO:0003824;GO:0008152
gene0475	-	1771529	1772800	1272	Scaffold1	lipoic acid synthetase	PF16881.7;PF04055.23	COG0320	H	cmt:CCM_04889	K03644	GO:0005488;GO:0003824;GO:0110165;GO:0008152;GO:0009987
gene0476	-	1776071	1776451	381	Scaffold1	hypothetical protein	-	-	-	-	-	-
gene0477	-	1779281	1780954	1674	Scaffold1	amino-acid permease inda1	PF00324.23;PF13520.8	COG0833	E	cmt:CCM_04891	K16261	GO:0110165;GO:0009987;GO:0051179
gene0478	+	1785908	1788231	2324	Scaffold1	Carboxylesterase, type B	PF00135.30	COG2272	I	-	-	GO:0003824
gene0479	-	1791293	1792615	1323	Scaffold1	YjeF-related protein	PF03853.17	-	-	cmt:CCM_04893	K17759	GO:0005488;GO:0003824;GO:0110165
gene0480	+	1792655	1793640	986	Scaffold1	mitochondrial ribosomal protein S16	PF00886.21	COG0228	J	cmt:CCM_04894	K02959	GO:0005198;GO:0110165;GO:0008152;GO:0009987
gene0481	-	1794377	1798146	3770	Scaffold1	Amino acid transporter, transmembrane	PF01490.20;PF05891.14	-	-	-	-	GO:0005215;GO:0003824;GO:0110165;GO:0008152;GO:0009987;GO:0051179
gene0482	-	1798967	1799334	368	Scaffold1	hypothetical protein	-	-	-	-	-	-
gene0483	-	1800167	1801368	1202	Scaffold1	alpha/beta hydrolase fold-3	PF07859.15;PF10340.11	COG0657	I	-	-	GO:0003824;GO:0110165
gene0484	+	1802469	1803156	688	Scaffold1	nuclear distribution protein	-	-	-	-	-	GO:0032991;GO:0009987
gene0485	+	1808027	1810129	2103	Scaffold1	hypothetical protein	PF00018.30;PF07653.19	-	-	cmt:CCM_04885	K11246	GO:0060090;GO:0140299;GO:0060089;GO:0032991;GO:0110165;GO:0065007;GO:0009987;GO:0050896
gene0486	-	1810358	1811060	703	Scaffold1	DASH complex, subunit Spc19	PF08287.13	-	-	cmt:CCM_04884	K11572	GO:0032991;GO:0110165;GO:0009987
gene0487	+	1812576	1813639	1064	Scaffold1	Tyrosine--tRNA cytoplasmic	-	-	-	-	-	GO:0110165
gene0488	+	1814169	1818105	3937	Scaffold1	26S proteasome non-ATPase regulatory subunit 12	PF00579.27;PF01399.29;PF18098.3	COG0162	J	cmt:CCM_04881	K03035	GO:0032991
gene0489	-	1818300	1819462	1163	Scaffold1	dihydrofolate reductase	PF03959.15	-	-	-	-	GO:0003824
gene0490	-	1819933	1820416	484	Scaffold1	ATPase, F0 complex, subunit J	PF04911.14	-	-	cmt:CCM_04880	K02142	GO:0005215;GO:0032991;GO:0110165;GO:0008152;GO:0009987;GO:0051179
gene0491	+	1821216	1822334	1119	Scaffold1	NIPSNAP family protein	PF07978.15;PF07978.15	-	-	-	-	-
gene0492	-	1822691	1823933	1243	Scaffold1	hypothetical protein	PF10259.11	-	-	-	-	GO:0110165
gene0493	+	1824574	1825234	661	Scaffold1	Ribonuclease P/MRP, subunit POP7	PF12328.10;PF01918.23	-	-	cmt:CCM_04877	K14526	GO:0110165;GO:0008152;GO:0009987
gene0494	-	1826179	1827346	1168	Scaffold1	Outer membrane protein, beta-barrel	PF11578.10	-	-	-	-	-
gene0495	-	1837201	1837507	307	Scaffold1	-	-	-	-	-	-	-
gene0497	-	1841503	1842547	1045	Scaffold1	Allergen V5/Tpx-1-related protein	PF00188.28	COG2340	D;R	-	-	GO:0110165
gene0499	-	1849701	1850532	832	Scaffold1	NADH:ubiquinone oxidoreductase 20.8kD subunit	PF06747.15	-	-	cmt:CCM_04864	K03952	GO:0110165;GO:0008152;GO:0009987
gene0500	+	1850639	1852230	1592	Scaffold1	nucleoporin Nup44	PF13874.8;PF18570.3	-	-	cmt:CCM_04863	K14308	GO:0032991
gene0501	-	1853044	1853373	330	Scaffold1	hypothetical protein	PF10642.11	-	-	-	-	GO:0110165;GO:0051179
gene0502	+	1854907	1858156	3250	Scaffold1	glycine dehydrogenase	PF02347.18;PF02347.18;PF01212.23	COG0403	E	cmt:CCM_04861	K00281	GO:0003824;GO:0110165;GO:0008152;GO:0009987
gene0503	-	1859409	1861459	2051	Scaffold1	WD40 repeat-like-containing domain	PF00400.34;PF00400.34	-	-	plj:VFPFJ_06057	K14818	-
gene0504	+	1862051	1866096	4046	Scaffold1	protein sco1	PF02630.16	COG1999	O	cmt:CCM_04859	K07152	GO:0140104;GO:0005488;GO:0110165;GO:0065007;GO:0009987
gene0505	+	1866602	1868114	1513	Scaffold1	HAD-superfamily hydrolase, subfamily IIA, CECR5	PF13344.8;PF13242.8	COG0647	F	-	-	GO:0003824
gene0507	+	1869693	1872165	2473	Scaffold1	choline kinase	PF01633.22;PF04428.16	-	-	cmt:CCM_04857	K00866	GO:0003824
gene0508	-	1872513	1874552	2040	Scaffold1	ankyrin repeat and BTB/POZ domain-containing protein 1	PF00651.33;PF00651.33;PF13637.8;PF12796.9	-	-	cmt:CCM_04856	K10520	-
gene0509	+	1875211	1880114	4904	Scaffold1	G2-specific protein kinase nimA	PF00069.27;PF00069.27;PF07714.19;PF01370.23;PF01073.21;PF16363.7;PF13460.8;PF07993.14	COG0451	M	cmt:CCM_04855	K20872	GO:0005488;GO:0003824
gene0510	+	1881873	1883864	1992	Scaffold1	hypothetical protein	PF00172.20	-	-	-	-	GO:0140110;GO:0005488;GO:0110165;GO:0008152;GO:0009987
gene0511	+	1884378	1888048	3671	Scaffold1	sodium transport ATPase 5	PF00122.22;PF00689.23;PF00702.28;PF13246.8;PF00690.28	COG0474	P	cmt:CCM_04844	K01536	GO:0140657;GO:0005215;GO:0005488;GO:0110165
gene0512	-	1888399	1889752	1354	Scaffold1	hypothetical protein	-	-	-	-	-	GO:0032991
gene0513	+	1891220	1892296	1077	Scaffold1	Filamentation induced protein by cAMP/death on curing	PF02661.20	COG3177	K	-	-	-
gene0514	-	1893328	1893630	303	Scaffold1	hypothetical protein	-	-	-	-	-	-
gene0515	-	1902267	1903487	1221	Scaffold1	Zinc finger, C2H2-type/integrase, DNA-binding protein	-	-	-	-	-	GO:0005488
gene0516	+	1913332	1918048	4717	Scaffold1	hypothetical protein	PF11951.10	-	-	-	-	GO:0140110;GO:0005488;GO:0003824;GO:0110165;GO:0008152
gene0517	-	1918528	1920042	1515	Scaffold1	Argininosuccinate lyase	PF00206.22;PF14698.8	COG0165	E	reu:Reut_B3820	K01755	GO:0003824;GO:0008152;GO:0009987
gene0518	+	1920799	1921223	425	Scaffold1	hypothetical protein	-	-	-	-	-	GO:0005488;GO:0003824
gene0519	+	1922508	1926245	3738	Scaffold1	hypothetical protein	-	-	-	-	-	GO:0110165
gene0520	-	1926443	1931073	4631	Scaffold1	RasGEF domain-containing protein	PF00617.21;PF00618.22	-	-	-	-	GO:0098772;GO:0065007;GO:0009987
gene0521	+	1937600	1938721	1122	Scaffold1	hypothetical protein	-	-	-	-	-	-
gene0522	-	1938893	1939486	594	Scaffold1	Zinc finger, HIT-type	-	-	-	cmt:CCM_04831	K23309	GO:0005488
gene0523	+	1940221	1941246	1026	Scaffold1	NifU-related protein	PF08712.13;PF01106.19	COG0694	O	cmt:CCM_04830	K22074	GO:0005488;GO:0008152;GO:0009987
gene0524	-	1945260	1945448	189	Scaffold1	-	-	-	-	-	-	-
gene0525	+	1946212	1950890	4679	Scaffold1	PSP1 domain protein	PF04468.14	COG1774	T	-	-	GO:0005198;GO:0110165;GO:0008152;GO:0009987
gene0526	+	1951483	1952468	986	Scaffold1	60S ribosomal protein L15	PF00827.19	COG1632	J	cmt:CCM_04828	K02877	GO:0005198;GO:0110165;GO:0008152;GO:0009987
gene0527	+	1953349	1954962	1614	Scaffold1	aminotransferase class-V	PF00266.21;PF00266.21	COG0520	E	-	-	GO:0003824
gene0528	+	1955452	1956867	1416	Scaffold1	phosphoesterase superfamily protein	PF04185.16	COG3511	M	cmt:CCM_04826	K01114	GO:0003824
gene0529	+	1957546	1958297	752	Scaffold1	DOPA-like domain protein	PF08883.13	COG3805	Q	maj:MAA_11743	K10253	GO:0003824
gene0530	-	1958647	1959156	510	Scaffold1	hypothetical protein	-	-	-	-	-	-
gene0531	+	1961698	1963580	1883	Scaffold1	Protein kinase-like domain	PF01636.25	-	-	-	-	GO:0003824
gene0532	-	1963829	1965163	1335	Scaffold1	hypothetical protein	-	-	-	-	-	GO:0110165
gene0533	+	1967227	1968768	1542	Scaffold1	DNA repair protein rhp57	PF08423.13;PF13481.8	COG0468	L	cmt:CCM_04821	K10958	GO:0140657;GO:0005488;GO:0003824;GO:0008152;GO:0009987;GO:0050896
gene0534	-	1969101	1973174	4074	Scaffold1	DNA-directed RNA polymerase III polypeptide	PF00562.30;PF04563.17;PF04560.22;PF04561.16;PF04566.15;PF04565.18;PF04567.19	COG0085	K	cmt:CCM_04820	K03021	GO:0005488;GO:0003824;GO:0008152;GO:0009987
gene0535	+	1978481	1982431	3951	Scaffold1	Armadillo-like helical	PF00806.21;PF00806.21;PF00806.21;PF00806.21;PF00806.21;PF00806.21;PF00806.21;PF00806.21	-	-	-	-	GO:0005488
gene0536	-	1983417	1987104	3688	Scaffold1	hypothetical protein	PF05729.14	-	-	-	-	GO:0003824
gene0537	-	1987846	1990661	2816	Scaffold1	carnitine acetyl transferase	PF00755.22	-	-	cmt:CCM_04812	K00624	GO:0003824
gene0538	+	1994230	1998016	3787	Scaffold1	Major facilitator superfamily domain, general substrate transporter	PF10712.11;PF07690.18;PF06609.15	COG2814	G	-	-	GO:0005215;GO:0110165
gene0539	-	2000747	2009371	8625	Scaffold1	Protein kinase-like domain protein	PF00069.27;PF11699.10;PF20150.1;PF07714.19	COG0515	T	-	-	GO:0005488;GO:0003824
gene0540	+	2010127	2011149	1023	Scaffold1	ribonuclease HI large subunit	PF01351.20	COG0164	L	cmt:CCM_04809	K10743	GO:0005488;GO:0003824
gene0541	-	2011410	2016531	5122	Scaffold1	protein SEY1	PF05879.14;PF02263.21	-	-	cmt:CCM_04810	K22698	GO:0005488;GO:0003824;GO:0110165;GO:0009987
gene0542	+	2017053	2018147	1095	Scaffold1	Aldolase-type TIM barrel	PF00724.22	COG1902	C	pcs:Pc20g12840	K00354	GO:0005488;GO:0003824
gene0543	-	2018462	2019199	738	Scaffold1	hypothetical protein	PF11326.10	-	-	-	-	-
gene0544	+	2019846	2022573	2728	Scaffold1	Mitochondrial escape protein 2	PF10443.11	-	-	-	-	GO:0005488;GO:0110165;GO:0008152;GO:0009987
gene0545	+	2024558	2025459	902	Scaffold1	NAD(P)-binding domain protein	PF00106.27;PF13561.8;PF08659.12	COG0300	R	-	-	GO:0003824
gene0546	+	2028028	2029930	1903	Scaffold1	Leucine Rich Repeat domain protein	-	-	-	-	-	-
gene0547	+	2030467	2031214	748	Scaffold1	-	-	-	-	-	-	-
gene0548	+	2031837	2036600	4764	Scaffold1	vacuolar ATP synthase 98 kDa subunit	PF01496.21	COG1269	C	cmt:CCM_04783	K02154	GO:0005215;GO:0032991;GO:0110165
gene0549	+	2038844	2042334	3491	Scaffold1	Nitrilase/cyanide hydratase and apolipoprotein N-acyltransferase	PF00795.24;PF05236.16	COG0388	C	-	-	GO:0003824;GO:0032991;GO:0008152;GO:0009987
gene0550	-	2042574	2045664	3091	Scaffold1	Adaptor protein complex AP-2, alpha subunit	PF01602.22;PF02296.18;PF02883.22	-	-	cmt:CCM_04791	K11824	GO:0060090;GO:0005488;GO:0032991;GO:0009987;GO:0051179
gene0551	+	2046497	2047675	1179	Scaffold1	Methyltransferase type 12	PF08241.14;PF08242.14;PF13649.8;PF13489.8	COG2226	H	cmt:CCM_04790	K18162	GO:0003824;GO:0008152
gene0552	-	2047856	2048660	805	Scaffold1	ARP2/3 complex 16kDa subunit (p16-Arc)	PF04699.16	-	-	cmt:CCM_04789	K05754	GO:0032991;GO:0110165;GO:0065007;GO:0009987
gene0553	+	2053584	2053771	188	Scaffold1	-	-	-	-	-	-	-
gene0554	-	2063550	2064503	954	Scaffold1	putative metacaspase	PF00656.24	-	-	cmt:CCM_04787	K22684	GO:0003824;GO:0009987
gene0555	+	2066104	2067552	1449	Scaffold1	Peptidoglycan-binding Lysin subgroup	PF01476.22;PF01476.22;PF01476.22;PF01476.22	-	-	-	-	-
gene0556	-	2067757	2068669	913	Scaffold1	alanine racemase family protein (ISS)	PF01168.22	COG0325	H	cmt:CCM_04792	K06997	GO:0005488
gene0557	+	2069095	2070318	1224	Scaffold1	hypothetical protein	-	-	-	-	-	GO:0110165
gene0558	+	2071217	2072957	1741	Scaffold1	Sds3-like protein	PF08598.13	-	-	-	-	GO:0110165
gene0559	-	2073580	2074434	855	Scaffold1	methyltransferase	-	-	-	-	-	GO:0003824;GO:0008152
gene0560	+	2076463	2078688	2226	Scaffold1	ARS binding protein 2	PF09441.12	-	-	-	-	-
gene0561	+	2080949	2082886	1938	Scaffold1	Sugar/inositol transporter	PF00083.26;PF07690.18	COG2814	G	-	-	GO:0005215;GO:0110165
gene0562	+	2085348	2088059	2712	Scaffold1	serine/threonine protein kinase	PF00924.20	-	-	-	-	GO:0005488;GO:0003824;GO:0110165;GO:0009987;GO:0051179
gene0563	+	2088461	2088702	242	Scaffold1	hypothetical protein	-	-	-	-	-	-
gene0564	-	2089310	2090189	880	Scaffold1	-	-	-	-	-	-	-
gene0565	+	2090531	2091202	672	Scaffold1	hypothetical protein	-	-	-	-	-	-
gene0566	+	2091457	2093781	2325	Scaffold1	Ankyrin and HET domain protein	PF06985.13	-	-	plj:VFPFJ_07034	K18328	-
gene0567	+	2094428	2095441	1014	Scaffold1	Mob1/phocein family protein	PF03637.19	-	-	cmt:CCM_04774	K06685	-
gene0569	+	2096221	2097214	994	Scaffold1	ATP synthase F1 delta subunit	PF00213.20	COG0712	C	cmt:CCM_04775	K02137	GO:0005215;GO:0003824;GO:0110165
gene0570	-	2097908	2101513	3606	Scaffold1	cytoplasm protein	PF03200.18	COG3408	G	-	-	GO:0003824;GO:0008152
gene0571	+	2102853	2104069	1217	Scaffold1	dehydrodolichyl diphosphate synthase	PF01255.21	COG0020	I	cmt:CCM_04777	K11778	GO:0003824;GO:0008152;GO:0009987
gene0572	+	2104827	2108393	3567	Scaffold1	PHD finger domain-containing protein (Ing1)	PF01246.22;PF12998.9	COG2075	J	-	-	GO:0005488;GO:0110165;GO:0009987
gene0573	-	2108916	2113782	4867	Scaffold1	Ankyrin repeat-containing domain protein	PF12796.9;PF12796.9;PF12796.9;PF12796.9;PF12796.9;PF12796.9;PF12796.9;PF12796.9;PF13637.8;PF13637.8;PF13637.8;PF13637.8;PF13637.8;PF13857.8;PF13857.8;PF13606.8;PF13606.8;PF00023.32;PF00023.32;PF00023.32;PF00023.32;PF00023.32;PF00023.32;PF14479.8	-	-	-	-	-
gene0574	+	2114443	2115623	1181	Scaffold1	dienelactone hydrolase family protein	PF01738.20	COG0412	Q	nhe:NECHADRAFT_75112	K01061	GO:0003824
gene0575	-	2116498	2117513	1016	Scaffold1	Rho GTPase Rho4	PF00071.24;PF00071.24;PF08477.15	-	-	cmt:CCM_04768	K04513	GO:0005488;GO:0003824;GO:0110165;GO:0065007;GO:0009987;GO:0051179
gene0576	+	2119193	2125659	6467	Scaffold1	hypothetical protein	PF13489.8;PF13649.8	-	-	-	-	GO:0003824;GO:0008152
gene0577	+	2126340	2129525	3186	Scaffold1	lariat debranching enzyme	PF05011.15	-	-	cmt:CCM_04773	K18328	GO:0003824;GO:0110165;GO:0008152;GO:0009987
gene0578	-	2129819	2136878	7060	Scaffold1	Homeodomain-like protein	PF08649.12	-	-	-	-	GO:0005488
gene0579	+	2137919	2139421	1503	Scaffold1	Deoxyhypusine synthase (DHS)	PF01916.19	COG1899	O;J	cmt:CCM_04765	K00809	GO:0003824;GO:0008152;GO:0009987
gene0580	-	2139547	2140541	995	Scaffold1	NADP-dependent oxidoreductase domain protein	PF00248.23	COG0656	Q	-	-	GO:0003824
gene0582	+	2142432	2143759	1328	Scaffold1	dimeric dihydrodiol dehydrogenase	PF01408.24	COG0673	R	-	-	GO:0005488
gene0583	+	2145824	2146810	987	Scaffold1	tRNA methyltransferase	PF08241.14	COG2226	H	cmt:CCM_04762	K15444	GO:0003824;GO:0008152;GO:0009987
gene0584	-	2148325	2158207	9883	Scaffold1	MYB DNA-binding domain protein	PF00249.33	-	-	-	-	GO:0005488;GO:0110165
gene0585	+	2163661	2167971	4311	Scaffold1	Zinc finger, RING/FYVE/PHD-type	PF01302.27;PF14560.8;PF17123.7	-	-	-	-	GO:0110165
gene0586	+	2170274	2172264	1991	Scaffold1	hypothetical protein	-	-	-	-	-	GO:0110165
gene0587	-	2173076	2174140	1065	Scaffold1	Glycoside hydrolase	PF11790.10	-	-	-	-	GO:0003824
gene0588	-	2180752	2181645	894	Scaffold1	BTB/POZ fold domain containing protein	PF00651.33	-	-	-	-	-
gene0589	+	2184519	2186109	1591	Scaffold1	C6 transcription factor	PF00172.20;PF11951.10	-	-	-	-	GO:0140110;GO:0005488;GO:0110165
gene0590	-	2186676	2188724	2049	Scaffold1	amidase family	PF01425.23;PF01425.23	COG0154	J	cmt:CCM_03629	K01426	-
gene0591	+	2189777	2190721	945	Scaffold1	hypothetical protein	-	-	-	-	-	-
gene0592	+	2191244	2191664	421	Scaffold1	mitochondrial ATP synthase epsilon chain domain-containing protein	PF04627.15	-	-	cmt:CCM_04753	K02135	GO:0005215;GO:0003824;GO:0032991
gene0593	+	2192861	2196356	3496	Scaffold1	Mak10 subunit, NatC N(alpha)-terminal acetyltransferase	PF04112.15	-	-	cmt:CCM_04752	K20823	GO:0003824;GO:0032991;GO:0008152;GO:0009987
gene0594	+	2197464	2208644	11181	Scaffold1	rho guanyl nucleotide exchange factor	PF00621.22	-	-	-	-	GO:0098772
gene0595	+	2209110	2212606	3497	Scaffold1	Lethal(2)neighbour of Tid protein	PF05208.15	-	-	cmt:CCM_00021	K03845	GO:0003824;GO:0110165;GO:0008152;GO:0009987
gene0596	-	2212740	2213226	487	Scaffold1	Nucleic acid-binding, OB-fold-like protein	PF01176.21	-	-	cmt:CCM_00022	K15025	GO:0045182;GO:0005488
gene0597	+	2214502	2216018	1517	Scaffold1	RTA-like protein	PF04479.15	-	-	-	-	GO:0110165
gene0598	-	2216317	2218804	2488	Scaffold1	AP-3 adaptor complex subunit beta	PF01602.22;PF12717.9	-	-	cmt:CCM_00024	K12397	GO:0032991;GO:0009987;GO:0051179
gene0599	-	2219563	2220534	972	Scaffold1	hypothetical protein	-	-	-	-	-	-
gene0600	-	2220869	2221122	254	Scaffold1	-	-	-	-	-	-	-
gene0601	+	2222258	2223094	837	Scaffold1	hypothetical protein	-	-	-	-	-	-
gene0602	-	2224506	2225998	1493	Scaffold1	RNA recognition motif domain protein	PF00076.24;PF00076.24	COG0724	J	cmt:CCM_05514	K11294	GO:0005488
gene0603	+	2226443	2226910	468	Scaffold1	NADH-ubiquinone oxidoreductase 12 kDa subunit	-	-	-	-	-	GO:0110165
gene0604	+	2227349	2228028	680	Scaffold1	ribosomal protein L37	PF08561.12	-	-	cmt:CCM_05512	K17435	GO:0110165
gene0605	-	2228390	2229553	1164	Scaffold1	Actin-binding WH2	PF02205.22	-	-	-	-	GO:0005488
gene0606	+	2230308	2231609	1302	Scaffold1	hypothetical protein	-	-	-	-	-	GO:0110165
gene0607	-	2232030	2232802	773	Scaffold1	hypothetical protein	-	-	-	-	-	GO:0110165
gene0608	+	2235540	2236565	1026	Scaffold1	alpha/beta hydrolase fold domain containing protein	PF00561.22;PF12697.9;PF12146.10;PF03096.16	COG0596	H;R	-	-	GO:0003824
gene0609	-	2236991	2237979	989	Scaffold1	proteinase aspergillopepsin II	PF01828.19	-	-	-	-	GO:0003824
gene0610	-	2239989	2244767	4779	Scaffold1	hypothetical protein	-	-	-	-	-	-
gene0611	-	2246710	2248584	1875	Scaffold1	lysine (K)-specific demethylase 4B	PF02373.24	-	-	-	-	GO:0003824;GO:0008152
gene0612	-	2250041	2256789	6749	Scaffold1	hypothetical protein	PF04722.15;PF08518.13;PF08518.13	-	-	-	-	-
gene0613	+	2260198	2261724	1527	Scaffold1	RING finger domain-containing protein	PF00018.30;PF07653.19	-	-	-	-	-
gene0614	+	2262441	2263736	1296	Scaffold1	NADH-cytochrome b5 reductase	PF00175.23;PF00970.26	COG0633	C	cmt:CCM_05498	K00326	GO:0003824;GO:0110165;GO:0008152;GO:0009987;GO:0050896
gene0615	-	2264001	2265004	1004	Scaffold1	acetyl xylan esterase	PF01083.24	-	-	pfj:MYCFIDRAFT_57944	K05972	GO:0003824
gene0616	-	2266833	2267222	390	Scaffold1	protein precursor	PF09435.12	-	-	-	-	-
gene0617	+	2267863	2268691	829	Scaffold1	60S ribosomal protein L28	PF01778.19	-	-	cmt:CCM_05785	K02903	GO:0005198;GO:0110165;GO:0008152;GO:0009987
gene0618	+	2270237	2271657	1421	Scaffold1	malate dehydrogenase	PF02866.20;PF00056.25	COG0039	C	cmt:CCM_05784	K00026	GO:0003824;GO:0008152;GO:0009987
gene0619	-	2272168	2275581	3414	Scaffold1	Zinc finger domain-containing MIZ-type	PF04051.18	-	-	maj:MAA_00515	K04706	GO:0005488;GO:0003824;GO:0110165;GO:0065007;GO:0008152;GO:0009987;GO:0051179
gene0620	+	2276288	2276784	497	Scaffold1	putative protein family UPF0642	PF10338.11	-	-	cmt:CCM_05781	K05310	-
gene0621	+	2277357	2280331	2975	Scaffold1	Alkaline-phosphatase-like, core domain protein	PF19316.1;PF01663.24	-	-	cmt:CCM_05781	K05310	GO:0003824;GO:0110165;GO:0008152;GO:0009987
gene0622	-	2280607	2283749	3143	Scaffold1	Armadillo-type fold protein	PF12719.9	-	-	cmt:CCM_05780	K06678	GO:0032991;GO:0009987
gene0623	+	2284083	2286437	2355	Scaffold1	ribosome biogenesis protein Nop4	PF00076.24;PF00076.24;PF00076.24	COG0724	J	cmt:CCM_05779	K14573	GO:0005488;GO:0008152;GO:0009987
gene0624	-	2286670	2287635	966	Scaffold1	hypothetical protein	-	-	-	-	-	-
gene0625	+	2288202	2289035	834	Scaffold1	Protein kinase-like domain protein	-	-	-	-	-	GO:0003824
gene0626	-	2289657	2290466	810	Scaffold1	hypothetical protein	-	-	-	-	-	-
gene0627	+	2292162	2292383	222	Scaffold1	-	-	-	-	-	-	-
gene0628	+	2294259	2296585	2327	Scaffold1	DUF803 domain membrane protein	PF05653.16	-	-	cmt:CCM_05777	K22733	GO:0005215;GO:0110165
gene0629	-	2303225	2303703	479	Scaffold1	-	-	-	-	-	-	-
gene0630	-	2308936	2311534	2599	Scaffold1	-	-	-	-	-	-	-
gene0631	-	2312349	2315513	3165	Scaffold1	FACT complex subunit pob3	PF17292.4;PF03531.16;PF08512.14	-	-	cmt:CCM_05775	K09272	GO:0005488;GO:0032991;GO:0110165;GO:0065007;GO:0008152;GO:0009987;GO:0050896
gene0632	-	2315883	2317249	1367	Scaffold1	hypothetical protein	-	-	-	-	-	-
gene0633	+	2318133	2319155	1023	Scaffold1	hypothetical protein	PF12311.10	-	-	-	-	-
gene0634	-	2319384	2319775	392	Scaffold1	Antifungal protein	PF11402.10	-	-	-	-	-
gene0635	-	2320752	2321547	796	Scaffold1	heat shock protein DnaJ domain protein	PF00226.33	COG0484	O	-	-	-
gene0636	+	2322247	2322759	513	Scaffold1	Protein-arginine deiminase	PF03068.17	-	-	-	-	GO:0005488;GO:0003824;GO:0110165;GO:0008152;GO:0009987
gene0637	-	2325325	2326446	1122	Scaffold1	Basic-leucine zipper (bZIP) transcription factor	PF00170.23;PF07716.17	-	-	-	-	GO:0140110
gene0638	+	2327677	2328639	963	Scaffold1	hypothetical protein	-	-	-	-	-	-
gene0639	-	2329573	2333134	3562	Scaffold1	Ras guanine nucleotide exchange factor	PF00617.21;PF00618.22;PF00018.30;PF07653.19;PF14604.8	-	-	cmt:CCM_05772	K03099	GO:0098772;GO:0065007;GO:0009987
gene0640	+	2342774	2344999	2226	Scaffold1	Transcription factor	PF04082.20	-	-	-	-	GO:0005488;GO:0008152;GO:0009987
gene0641	+	2346407	2349825	3419	Scaffold1	hypothetical protein	PF16483.7;PF00722.23	-	-	-	-	GO:0003824;GO:0008152
gene0642	+	2353493	2354962	1470	Scaffold1	hypothetical protein	PF11951.10	-	-	-	-	GO:0140110;GO:0005488;GO:0110165
gene0643	-	2355348	2357242	1895	Scaffold1	peptidyl-prolyl cis-trans isomerase cyp8	PF00160.23	COG0652	O	cmt:CCM_05766	K10598	GO:0003824;GO:0110165;GO:0009987
gene0644	+	2357783	2360876	3094	Scaffold1	Membrane protein PTM1	PF06814.15;PF06814.15	-	-	-	-	GO:0110165
gene0645	+	2361425	2364629	3205	Scaffold1	Cyclin-dependent kinase G-1	PF00069.27;PF05486.14;PF07714.19	COG0515	T	cmt:CCM_05763	K08818	GO:0005488;GO:0003824
gene0646	-	2365094	2370373	5280	Scaffold1	Ribonucleoside-diphosphate reductase small chain	PF00268.23;PF13430.8	COG0208	F	cmt:CCM_05761	K10808	GO:0005488;GO:0003824;GO:0032991;GO:0110165;GO:0008152;GO:0009987
gene0648	+	2371930	2373193	1264	Scaffold1	succinate-CoA ligase (alpha subunit)	PF02629.21;PF00549.21;PF13607.8	COG0074	C	cmt:CCM_05757	K01899	GO:0005488;GO:0003824;GO:0110165;GO:0008152
gene0649	+	2373614	2375250	1637	Scaffold1	Major facilitator superfamily domain, general substrate transporter	PF07690.18;PF07690.18	COG0738	G	-	-	GO:0005215;GO:0110165
gene0650	-	2375346	2376172	827	Scaffold1	Trimeric LpxA-like protein	PF12464.10;PF00132.26;PF00132.26;PF00132.26;PF14602.8	COG0110	R	-	-	GO:0005488;GO:0003824;GO:0008152;GO:0009987
gene0651	+	2376592	2377032	441	Scaffold1	hypothetical protein	-	-	-	-	-	-
gene0652	-	2377450	2378358	909	Scaffold1	Crotonase, core	PF00378.22;PF16113.7	COG1024	I	-	-	GO:0003824
gene0653	+	2378767	2379198	432	Scaffold1	acetyl-CoA acetyltransferase	-	-	-	-	-	GO:0003824
gene0654	-	2380335	2384813	4479	Scaffold1	succinyl-CoA synthetase beta chain	PF00549.21	COG0045	C	cmt:CCM_05749	K01900	GO:0005488;GO:0003824;GO:0008152
gene0655	-	2385042	2386170	1129	Scaffold1	acid phosphatase precursor	PF01975.19	COG0496	L	maj:MAA_10460	K03787	GO:0003824
gene0656	+	2386895	2388431	1537	Scaffold1	hypothetical protein	PF12796.9;PF12796.9;PF13637.8;PF13857.8;PF13606.8;PF00023.32	-	-	-	-	-
gene0657	-	2388738	2389455	718	Scaffold1	glycoside hydrolase family 18 protein	-	-	-	maj:MAA_10509	K01183	GO:0005488;GO:0003824;GO:0110165;GO:0008152
gene0658	+	2390324	2391765	1442	Scaffold1	MFS monocarboxylate transporter	PF07690.18	COG2814	G	-	-	GO:0005215;GO:0110165
gene0659	+	2394298	2395491	1194	Scaffold1	MFS monocarboxylate transporter	PF13087.8	-	-	-	-	GO:0140657;GO:0005215;GO:0003824;GO:0110165
gene0660	-	2397454	2400453	3000	Scaffold1	-	-	-	-	-	-	-
gene0661	-	2400847	2401440	594	Scaffold1	Mss4-like protein	-	COG3791	S	-	-	GO:0005488;GO:0003824
gene0662	-	2401792	2405918	4127	Scaffold1	Cytochrome P450	PF00067.24;PF20150.1	-	-	-	-	GO:0005488;GO:0003824;GO:0110165
gene0663	-	2407079	2408734	1656	Scaffold1	Mannan endo-1,6-alpha-mannosidase	PF03663.16	-	-	cmt:CCM_05709	K08257	GO:0003824;GO:0110165;GO:0008152
gene0664	+	2410787	2414584	3798	Scaffold1	ARCA-like protein	PF11951.10	-	-	-	-	GO:0140110;GO:0005488;GO:0110165
gene0665	+	2415211	2417208	1998	Scaffold1	Metallopeptidase, catalytic domain protein	-	-	-	-	-	-
gene0666	+	2418078	2422529	4452	Scaffold1	alpha-1,3-glucanase	PF03659.16	-	-	-	-	GO:0003824
gene0667	+	2424566	2427467	2902	Scaffold1	hypothetical protein	-	-	-	-	-	-
gene0668	-	2428203	2428559	357	Scaffold1	hypothetical protein	-	-	-	-	-	-
gene0669	+	2431386	2433535	2150	Scaffold1	oligosaccharide translocation protein RFT1	PF04506.15	-	-	cmt:CCM_05714	K06316	GO:0110165;GO:0008152;GO:0009987
gene0670	-	2433630	2436245	2616	Scaffold1	ATP-dependent RNA helicase DBP3	PF00270.31;PF00271.33	COG0513	L	cmt:CCM_05715	K14811	GO:0140657;GO:0005488;GO:0003824
gene0671	+	2436901	2437874	974	Scaffold1	HORMA domain-containing protein	PF02301.20	-	-	fox:FOXG_10615	K02537	GO:0005488;GO:0110165;GO:0065007;GO:0009987
gene0672	-	2438365	2440305	1941	Scaffold1	ubiquitin carboxyl-terminal hydrolase 14	PF00443.31;PF00627.33;PF00627.33;PF02148.21;PF13423.8	-	-	cmt:CCM_05718	K11836	GO:0005488;GO:0003824;GO:0008152;GO:0009987
gene0674	-	2442707	2444238	1532	Scaffold1	hypothetical protein	-	-	-	-	-	GO:0110165
gene0675	-	2445106	2446661	1556	Scaffold1	hypothetical protein	-	-	-	-	-	-
gene0676	+	2449185	2449970	786	Scaffold1	hypothetical protein	-	-	-	-	-	-
gene0677	+	2450957	2451531	575	Scaffold1	hypothetical protein	-	-	-	-	-	-
gene0678	+	2452142	2452510	369	Scaffold1	hypothetical protein	-	-	-	-	-	-
gene0679	+	2453143	2453813	671	Scaffold1	hypothetical protein	-	-	-	-	-	-
gene0680	+	2454528	2455262	735	Scaffold1	hypothetical protein	-	-	-	-	-	-
gene0681	+	2456338	2462407	6070	Scaffold1	Heat shock protein 60	PF00118.26;PF00241.22	COG0459	O	cfj:CFIO01_05503	K04077	GO:0005488;GO:0003824;GO:0110165;GO:0009987
gene0682	-	2462736	2463472	737	Scaffold1	Ubiquitin supergroup	PF12754.9;PF17183.6	-	-	cmt:CCM_04564	K23388	-
gene0683	-	2463822	2465135	1314	Scaffold1	Fungal transcriptional regulatory protein	-	-	-	-	-	GO:0140110;GO:0005488;GO:0110165
gene0684	+	2466831	2469836	3006	Scaffold1	cytokinesis regulator	-	-	-	-	-	GO:0098772;GO:0032991;GO:0065007
gene0685	-	2471083	2473384	2302	Scaffold1	DNA double-strand break repair and VJ recombination XRCC4	-	-	-	-	-	GO:0005488;GO:0110165;GO:0008152;GO:0009987;GO:0050896
gene0686	+	2474383	2479418	5036	Scaffold1	NADH-ubiquinone oxidoreductase 78 kDa subunit	PF02696.16;PF00384.24;PF13510.8;PF09326.13;PF10588.11;PF00111.29	COG1034	C	cmt:CCM_04569	K03934	GO:0005215;GO:0005488;GO:0003824;GO:0110165;GO:0008152;GO:0009987
gene0687	-	2479653	2481221	1569	Scaffold1	hypothetical protein	-	-	-	-	-	GO:0005488
gene0688	-	2481872	2483460	1589	Scaffold1	Acyl-CoA-binding protein, ACBP	PF00887.21	COG4281	I	-	-	GO:0005488;GO:0110165
gene0689	-	2483946	2484929	984	Scaffold1	Ribonuclease III	PF00636.28;PF14622.8	COG0571	K	cmt:CCM_04571	K03685	GO:0005488;GO:0003824;GO:0008152;GO:0009987
gene0690	+	2485635	2485946	312	Scaffold1	hypothetical protein	PF08293.13	-	-	trr:M419DRAFT_23286	K17411	GO:0110165
gene0691	+	2487263	2489268	2006	Scaffold1	Pumilio-family RNA binding repeat protein	PF00806.21;PF00806.21;PF00806.21;PF00806.21;PF00806.21;PF00806.21;PF00806.21;PF00806.21	-	-	-	-	GO:0005488
gene0692	-	2489907	2490754	848	Scaffold1	hypothetical protein	PF17733.3	-	-	-	-	-
gene0693	+	2491761	2495202	3442	Scaffold1	protein phosphatase 2C	PF00481.23;PF01694.24;PF08551.12	-	-	cmt:CCM_04575	K01102	GO:0003824
gene0694	+	2497180	2499697	2518	Scaffold1	involucrin repeat protein	PF15456.8	-	-	-	-	-
gene0695	-	2501300	2503252	1953	Scaffold1	T-complex 11	PF05794.15	-	-	-	-	-
gene0696	-	2510369	2510582	214	Scaffold1	-	-	-	-	-	-	-
gene0697	-	2511749	2511925	177	Scaffold1	-	-	-	-	-	-	-
gene0699	-	2521710	2522978	1269	Scaffold1	putative protein family UPF0261	PF06792.13	COG5441	V	-	-	-
gene0700	+	2523211	2526542	3332	Scaffold1	hypothetical protein	PF09370.12	COG5564	S	-	-	GO:0003824
gene0701	+	2528460	2529548	1089	Scaffold1	glycerate dehydrogenase	PF02826.21;PF00389.32	COG0111	H	-	-	GO:0005488;GO:0003824
gene0702	-	2529913	2530242	330	Scaffold1	hypothetical protein	PF06842.14	-	-	-	-	GO:0003824;GO:0110165;GO:0008152
gene0703	+	2530669	2531260	592	Scaffold1	Transcription initiation factor IID, 18kDa subunit	PF02269.18	-	-	cmt:CCM_04584	K03127	GO:0045182;GO:0005488;GO:0110165;GO:0008152;GO:0009987
gene0704	+	2532227	2533627	1401	Scaffold1	Drug/metabolite transporter	PF00892.22;PF00892.22	COG0697	G;E;R	-	-	GO:0140657;GO:0005488;GO:0003824;GO:0032991;GO:0110165;GO:0008152;GO:0009987;GO:0051179;GO:0050896
gene0705	+	2534160	2541899	7740	Scaffold1	AAA family ATPase Pontin	PF06068.15;PF17856.3;PF00004.31;PF05496.14	COG1224	K	maw:MAC_07230	K04499	GO:0140657;GO:0005488;GO:0003824;GO:0032991;GO:0008152;GO:0009987;GO:0050896
gene0706	+	2542485	2546538	4054	Scaffold1	dynactin	PF12455.10;PF01302.27	-	-	cmt:CCM_04587	K04648	GO:0032991;GO:0110165
gene0707	-	2546929	2547789	861	Scaffold1	signal recognition particle protein Sec65	PF01922.19	COG1400	U	cmt:CCM_04588	K03105	GO:0005488;GO:0032991;GO:0009987;GO:0051179
gene0708	-	2548561	2552028	3468	Scaffold1	reductase	PF01636.25;PF01636.25;PF13460.8;PF01370.23;PF01633.22	COG0451	M	-	-	-
gene0709	-	2552574	2558461	5888	Scaffold1	hypothetical protein	PF06089.14;PF00069.27;PF07714.19	COG4448	E	-	-	-
gene0710	-	2559808	2560900	1093	Scaffold1	2-nitropropane dioxygenase, NPD	PF03060.17;PF00478.27	COG2070	R	cmt:CCM_04592	K23948	GO:0003824;GO:0110165
gene0711	-	2561697	2562567	871	Scaffold1	DUF567 domain protein	PF04525.14	-	-	-	-	-
gene0712	-	2562993	2566025	3033	Scaffold1	Transcription factor	PF04082.20;PF00096.28	-	-	-	-	GO:0005488;GO:0008152;GO:0009987
gene0713	-	2567308	2567523	216	Scaffold1	-	-	-	-	-	-	-
gene0714	+	2568403	2568597	195	Scaffold1	-	-	-	-	-	-	-
gene0715	+	2569831	2570559	729	Scaffold1	hypothetical protein	-	-	-	-	-	GO:0110165
gene0716	+	2571584	2574064	2481	Scaffold1	ferric-chelate reductase (Fre2)	PF01794.21	-	-	-	-	GO:0003824;GO:0110165;GO:0051179
gene0717	-	2574333	2575854	1522	Scaffold1	Alpha amylase	PF00128.26	COG0366	G	plj:VFPFJ_03036	K01176	GO:0005488;GO:0003824;GO:0008152
gene0718	+	2576881	2579026	2146	Scaffold1	hypothetical protein	-	-	-	-	-	GO:0110165
gene0719	-	2579250	2580128	879	Scaffold1	phytanoyl-CoA dioxygenase family protein	PF05721.15	-	-	-	-	GO:0003824
gene0720	-	2581475	2582329	855	Scaffold1	hypothetical protein	PF10294.11	COG3897	O	plj:VFPFJ_02728	K17878	GO:0003824;GO:0110165;GO:0008152;GO:0009987
gene0721	-	2583324	2584496	1173	Scaffold1	hypothetical protein	-	-	-	-	-	-
gene0722	-	2585262	2589043	3782	Scaffold1	Copper fist DNA-binding protein	-	-	-	-	-	GO:0140110;GO:0005488;GO:0110165
gene0723	+	2590248	2593151	2904	Scaffold1	-	-	-	-	-	-	-
gene0724	-	2594458	2595885	1428	Scaffold1	sarcosine oxidase	PF01266.26;PF13450.8	COG0665	E	cmt:CCM_04603	K00306	GO:0003824
gene0725	-	2596900	2597781	882	Scaffold1	TATA binding protein	PF00352.23;PF00352.23	COG2101	K	cmt:CCM_04604	K03120	GO:0005488;GO:0110165;GO:0008152;GO:0009987
gene0726	-	2601562	2603650	2089	Scaffold1	electron transfer flavoprotein-ubiquinone oxidoreductase	PF05187.15;PF13450.8	COG0644	C	cmt:CCM_04605	K00311	GO:0005488;GO:0003824
gene0727	+	2605548	2608301	2754	Scaffold1	Amino acid transporter, transmembrane	PF01490.20	-	-	-	-	GO:0110165
gene0728	+	2609486	2610918	1433	Scaffold1	integral membrane protein	-	-	-	-	-	GO:0110165
gene0729	-	2611081	2613543	2463	Scaffold1	Major facilitator superfamily domain, general substrate transporter	PF11700.10	-	-	-	-	GO:0110165;GO:0008152;GO:0009987;GO:0051179
gene0730	+	2615330	2617531	2202	Scaffold1	Six-hairpin glycosidase	PF06824.13	COG3538	S	cmt:CCM_04607	K09704	GO:0003824;GO:0008152
gene0731	+	2618295	2621856	3562	Scaffold1	IQ and HECT domain protein	PF00632.27	-	-	-	-	GO:0003824;GO:0008152;GO:0009987
gene0732	-	2622146	2623139	994	Scaffold1	BCAS2 family protein	PF05700.13	-	-	cmt:CCM_06599	K12861	GO:0110165;GO:0008152;GO:0009987
gene0733	-	2624643	2626963	2321	Scaffold1	hypothetical protein	-	-	-	-	-	GO:0110165
gene0734	-	2627975	2630690	2716	Scaffold1	hypothetical protein	-	-	-	-	-	GO:0110165
gene0735	-	2632165	2634415	2251	Scaffold1	universal stress protein	PF00582.28	-	-	-	-	-
gene0736	-	2636120	2639891	3772	Scaffold1	Ribosomal protein S7	PF00177.23	-	-	fgr:FGSG_08417	K02992	GO:0110165;GO:0008152;GO:0009987
gene0737	-	2644411	2646831	2421	Scaffold1	neutral ceramidase precursor	PF04734.15;PF17048.7	-	-	cmt:CCM_04614	K12349	GO:0003824;GO:0110165;GO:0008152;GO:0009987
gene0738	-	2649145	2652084	2940	Scaffold1	ATP-dependent DNA helicase pcrA	PF13361.8;PF00580.23;PF13245.8;PF13538.8	COG0210	L	cmt:CCM_04615	K03657	GO:0140657;GO:0005488;GO:0003824
gene0739	+	2653430	2654959	1530	Scaffold1	hypothetical protein	-	-	-	-	-	GO:0110165
gene0740	+	2660619	2663619	3001	Scaffold1	hypothetical protein	PF09427.12;PF00010.28	-	-	-	-	GO:0005488;GO:0065007;GO:0009987;GO:0050896
gene0741	-	2664251	2667759	3509	Scaffold1	nitrite reductase	PF07992.16;PF01077.24;PF00070.29;PF04324.17;PF00355.28;PF13806.8;PF03460.19	COG1251	C	plj:VFPFJ_02751	K17877	GO:0005488;GO:0003824;GO:0008152;GO:0009987
gene0742	+	2668532	2669520	989	Scaffold1	ESCRT-II complex, vps25 subunit	PF05871.14	-	-	plj:VFPFJ_02754	K12189	GO:0032991;GO:0009987;GO:0051179
gene0743	-	2669742	2672501	2760	Scaffold1	DNA repair protein Rtt107	PF16770.7;PF12738.9;PF00533.28;PF00533.28	-	-	-	-	-
gene0744	-	2673207	2674915	1709	Scaffold1	hexokinase-1	PF03727.18;PF00349.23	COG5026	G	cmt:CCM_04625	K00844	GO:0005488;GO:0003824;GO:0065007;GO:0008152;GO:0009987
gene0745	+	2679022	2680813	1792	Scaffold1	glucosamine-6-phosphate deaminase	PF01182.22	COG0363	G	cmt:CCM_04624	K02564	GO:0003824;GO:0008152
gene0746	-	2682290	2688645	6356	Scaffold1	N-acetylglucosamine-6-phosphate deacetylase	PF05224.14;PF01979.22	COG1820	G	cfj:CFIO01_08239	K01443	GO:0140110;GO:0005488;GO:0003824;GO:0008152
gene0747	+	2690573	2693758	3186	Scaffold1	Glycoside hydrolase, superfamily	PF00933.23	COG1472	G	cmt:CCM_04621	K01207	GO:0003824;GO:0008152
gene0748	+	2694589	2696111	1523	Scaffold1	RXT2-lik	PF08595.13	-	-	-	-	GO:0008152;GO:0009987
gene0749	+	2697324	2698207	884	Scaffold1	phosphatidylethanolamine N-methyltransferase	PF04191.15	-	-	cmt:CCM_04620	K00551	GO:0003824;GO:0110165;GO:0008152;GO:0009987
gene0750	+	2700138	2701842	1705	Scaffold1	transporter protein smf2	PF01566.20	COG1914	P	cmt:CCM_04619	K12346	GO:0005215;GO:0110165
gene0751	+	2702702	2716519	13818	Scaffold1	VHS domain protein	PF00790.21;PF00096.28;PF00096.28;PF00096.28;PF00096.28;PF03127.16	-	-	-	-	GO:0009987;GO:0051179
gene0752	+	2722276	2723184	909	Scaffold1	DSBA-like thioredoxin domain protein	PF01323.22	COG2761	O	-	-	GO:0003824
gene0753	-	2724245	2725147	903	Scaffold1	Transcription initiation factor TFIIE, beta subunit	PF18121.3;PF02186.17	-	-	cmt:CCM_04629	K03137	GO:0045182;GO:0005488;GO:0032991;GO:0008152;GO:0009987
gene0754	-	2725920	2727313	1394	Scaffold1	hypothetical protein	PF00173.30	COG5274	C;I	cmt:CCM_04630	K23490	GO:0005488;GO:0110165
gene0755	-	2728527	2734167	5641	Scaffold1	WASH complex, F-actin capping protein, alpha subunit	PF01267.19;PF07690.18;PF02779.26;PF02780.22;PF00083.26	COG0022	C	cmt:CCM_04631	K00167	GO:0005215;GO:0005488;GO:0003824;GO:0032991;GO:0110165;GO:0065007;GO:0009987
gene0756	+	2734616	2736899	2284	Scaffold1	putative glucan 1,3-beta-glucosidase D	PF00150.20	COG2730	G	cmt:CCM_04632	K01210	GO:0003824;GO:0110165;GO:0008152
gene0757	+	2742439	2748185	5747	Scaffold1	beta-mannosidase mndA	PF17753.3;PF17786.3;PF01790.20	COG3250	G	cmt:CCM_04640	K01192	GO:0003824;GO:0110165;GO:0008152
gene0758	-	2748438	2750185	1748	Scaffold1	acetyl-CoA synthetase-like protein	PF00501.30	-	-	-	-	GO:0110165
gene0759	+	2751409	2752557	1149	Scaffold1	methyltransferase domain-containing protein	PF18558.3;PF08242.14;PF13649.8;PF13489.8;PF13847.8;PF08241.14	COG0236	I	-	-	GO:0003824;GO:0008152
gene0760	-	2752670	2760062	7393	Scaffold1	hypothetical protein	PF14765.8;PF00698.23;PF08659.12;PF02801.24;PF16197.7;PF00109.28;PF00107.28;PF13602.8;PF08242.14;PF13847.8;PF13649.8;PF08241.14;PF13489.8;PF08240.14	COG1028	I	-	-	GO:0005488;GO:0003824;GO:0008152
gene0761	+	2761257	2764881	3625	Scaffold1	class II aminotransferase/8-amino-7-oxononanoate synthase	PF00155.23;PF01053.22	COG0156	H	pte:PTT_09828	K00652	GO:0005488;GO:0003824;GO:0008152
gene0762	+	2766408	2777028	10621	Scaffold1	ATPase, P-type, K/Mg/Cd/Cu/Zn/Na/Ca/Na/H-transporter	PF00501.30;PF00122.22;PF00702.28;PF00403.28;PF00550.27;PF07993.14	COG1020	Q	cmt:CCM_04641	K01532	GO:0140657;GO:0005215;GO:0005488;GO:0110165
gene0763	+	2778645	2780688	2044	Scaffold1	sugar transporter	PF07690.18;PF00083.26	COG2814	G	-	-	GO:0005215;GO:0110165;GO:0051179
gene0764	+	2781155	2784365	3211	Scaffold1	ser/Thr protein phosphatase family protein	PF02872.20;PF00149.30	COG0737	F;V	-	-	GO:0005488;GO:0003824;GO:0008152;GO:0009987
gene0765	-	2785549	2790100	4552	Scaffold1	NAD(P)-binding domain protein	PF13092.8	-	-	-	-	GO:0003824;GO:0110165;GO:0008152;GO:0009987
gene0766	+	2790785	2792892	2108	Scaffold1	vacuolar segregation protein pep7	PF11464.10	-	-	cmt:CCM_04649	K12481	GO:0005488;GO:0008152;GO:0009987;GO:0050896
gene0767	-	2793579	2796080	2502	Scaffold1	start control protein cdc10	PF13637.8;PF00023.32;PF13606.8	-	-	cmt:CCM_04650	K06648	GO:0005488;GO:0110165;GO:0000003;GO:0009987;GO:0032502
gene0768	-	2797484	2801390	3907	Scaffold1	Acyl-CoA N-acyltransferase	PF00583.27;PF08445.12;PF13508.9	COG1247	E	-	-	GO:0003824
gene0769	+	2801653	2803224	1572	Scaffold1	hypothetical protein	-	-	-	-	-	-
gene0770	-	2803936	2805758	1823	Scaffold1	Major facilitator superfamily domain, general substrate transporter	PF07690.18	COG2271	G	-	-	GO:0005215;GO:0110165
gene0771	+	2808334	2809993	1660	Scaffold1	hypothetical protein	-	-	-	-	-	-
gene0772	-	2810322	2811992	1671	Scaffold1	high affinity methionine permease	PF13520.8;PF00324.23	COG0531	E	-	-	GO:0005215;GO:0110165
gene0773	-	2813599	2814162	564	Scaffold1	hypothetical protein	PF16541.7	-	-	-	-	GO:0110165
gene0774	-	2816739	2821099	4361	Scaffold1	Cytochrome P450 52A13	PF00067.24	COG2124	Q;V	-	-	GO:0005488;GO:0003824;GO:0110165
gene0775	-	2822799	2827798	5000	Scaffold1	hypothetical protein	PF00069.27;PF07714.19	COG0515	T	cmt:CCM_04662	K08866	GO:0005488;GO:0003824;GO:0009987
gene0776	-	2830977	2832755	1779	Scaffold1	Flavoprotein	PF02441.21	-	-	-	-	GO:0003824
gene0777	+	2833145	2835228	2084	Scaffold1	ribose-phosphate pyrophosphokinase II	PF13793.8;PF14572.8;PF00156.29	COG0462	F	cmt:CCM_04665	K00948	GO:0005488;GO:0003824;GO:0008152;GO:0009987
gene0778	+	2838534	2839229	696	Scaffold1	GNAT family N-acetyltransferase	PF00583.27	COG1246	E	-	-	GO:0003824
gene0779	-	2839716	2841434	1719	Scaffold1	tRNA (uridine-2'-O-)-methyltransferase TRM7	PF01728.21	COG0293	J	cmt:CCM_04667	K14864	GO:0003824;GO:0110165;GO:0008152;GO:0009987
gene0780	-	2841652	2847060	5409	Scaffold1	endosomal peripheral membrane protein	PF16213.7;PF12783.9;PF16206.7	-	-	-	-	GO:0003824;GO:0110165;GO:0008152;GO:0009987;GO:0051179
gene0781	+	2852123	2855059	2937	Scaffold1	Oligopeptide transporter OPT superfamily	PF03169.17	-	-	-	-	GO:0110165;GO:0009987;GO:0051179
gene0782	-	2855602	2859352	3751	Scaffold1	cross-pathway control protein 1	PF07716.17	-	-	-	-	GO:0140110
gene0783	+	2859820	2860359	540	Scaffold1	-	-	-	-	-	-	-
gene0784	+	2861192	2862406	1215	Scaffold1	glycosyl Hydrolase Family 88	PF07470.15	COG4225	G	-	-	GO:0003824;GO:0008152
gene0785	-	2863200	2865126	1927	Scaffold1	hypothetical protein	-	-	-	-	-	-
gene0786	-	2866824	2867454	631	Scaffold1	ribosomal protein L30	PF01248.28	COG1911	J	tre:TRIREDRAFT_51426	K02908	GO:0005198;GO:0005488;GO:0032991
gene0787	+	2867782	2868709	928	Scaffold1	Ribosomal protein L10e	PF00252.20	COG0197	J	maw:MAC_02587	K02866	GO:0005198;GO:0032991;GO:0009987
gene0788	+	2871131	2872768	1638	Scaffold1	hypothetical protein	-	-	-	-	-	-
gene0789	+	2875739	2878627	2889	Scaffold1	hypothetical protein	-	-	-	-	-	-
gene0790	-	2879239	2880831	1593	Scaffold1	Vacuolar protein sorting-associated protein 62	PF06101.13	-	-	-	-	-
gene0791	-	2882406	2883720	1315	Scaffold1	Transcription factor TFIIIC, tau55-related protein	PF10419.11	-	-	-	-	-
gene0792	+	2884329	2886136	1808	Scaffold1	imidazole glycerol phosphate synthase hisHF	PF00977.23;PF00117.30;PF01174.21;PF07685.16	COG0107	E	cmt:CCM_04678	K01663	GO:0003824;GO:0008152;GO:0009987
gene0793	-	2886691	2890859	4169	Scaffold1	Arf GTPase activating protein	PF02100.19;PF01412.20	-	-	-	-	GO:0098772;GO:0065007
gene0794	+	2893068	2893764	697	Scaffold1	Membrane protein, Golgi apparatus TVP18/Calcium channel flower	PF10233.11	-	-	-	-	GO:0110165;GO:0009987;GO:0051179
gene0796	+	2895545	2898549	3005	Scaffold1	hypothetical protein	PF11489.10	-	-	-	-	-
gene0797	-	2898813	2900009	1197	Scaffold1	hypothetical protein	-	-	-	-	-	-
gene0798	-	2900793	2902838	2046	Scaffold1	RNA polymerase I specific transcription initiation factor RRN3	PF05327.13	-	-	cmt:CCM_06612	K15216	GO:0045182;GO:0005488
gene0799	-	2903889	2904691	803	Scaffold1	Transcription factor, CBFA/NFYB, DNA topoisomerase	PF00808.25;PF00125.26	-	-	cmt:CCM_06611	K08065	GO:0140110;GO:0005488;GO:0003824;GO:0032991
gene0800	-	2907104	2907723	620	Scaffold1	prefoldin subunit 2	PF01920.22	-	-	cmt:CCM_06610	K09549	GO:0005488;GO:0032991;GO:0009987
gene0801	+	2908001	2908297	297	Scaffold1	Cytochrome c oxidase biogenesis protein Cmc1-like protein	PF08583.12	-	-	cmt:CCM_06609	K18172	GO:0110165
gene0802	-	2908555	2909044	490	Scaffold1	transmembrane 14C domain protein	PF03647.15	-	-	-	-	GO:0110165
gene0803	+	2909658	2910319	662	Scaffold1	Defender against death DAD protein	PF02109.18	-	-	plj:VFPFJ_05284	K12668	GO:0003824;GO:0032991;GO:0110165;GO:0008152;GO:0009987
gene0804	-	2910515	2911672	1158	Scaffold1	golgi reassembly stacking protein	PF04495.16	-	-	-	-	GO:0110165
gene0805	+	2912031	2916069	4039	Scaffold1	kelch domain-containing protein	PF09445.12;PF13422.8;PF13418.8;PF13415.8;PF13415.8	-	-	-	-	GO:0003824;GO:0008152;GO:0009987
gene0806	-	2916804	2917872	1069	Scaffold1	Peptidase C15, pyroglutamyl peptidase I-like protein	-	COG2039	O	-	-	GO:0003824;GO:0110165
gene0807	+	2918853	2919735	883	Scaffold1	glycerol-3-phosphate phosphatase	PF13419.8;PF13242.8	COG0637	G	cmt:CCM_06603	K06116	GO:0003824
gene0808	+	2922199	2922809	611	Scaffold1	hypothetical protein	-	COG0739	M	-	-	-
gene0809	-	2923312	2924977	1666	Scaffold1	cAMP-dependent protein kinase regulatory subunit	PF00027.31;PF00027.31	COG0664	T	-	-	GO:0098772;GO:0005488;GO:0003824;GO:0032991
gene0810	-	2927515	2928991	1477	Scaffold1	cAMP-dependent protein kinase regulatory subunit	PF12767.9	-	-	-	-	GO:0003824;GO:0032991
gene0811	+	2929512	2932197	2686	Scaffold1	spindle pole body component	PF04130.15;PF17681.3	-	-	cmt:CCM_06597	K16570	GO:0005488;GO:0032991;GO:0110165;GO:0065007;GO:0009987
gene0812	-	2932486	2933040	555	Scaffold1	acetyltransferase	PF00583.27;PF13673.9	COG0456	J	-	-	GO:0003824
gene0813	-	2933667	2934472	806	Scaffold1	pre-mRNA splicing factor ISY1	PF06246.14	-	-	cmt:CCM_01133	K12870	GO:0110165;GO:0009987
gene0814	-	2938866	2941735	2870	Scaffold1	U3 snoRNP-associated protein Utp11	PF03998.15	-	-	nhe:NECHADRAFT_99031	K14769	GO:0032991;GO:0110165;GO:0008152;GO:0009987
gene0815	+	2942285	2942491	207	Scaffold1	-	-	-	-	-	-	-
gene0816	-	2943401	2945821	2421	Scaffold1	hypothetical protein	-	-	-	-	-	GO:0003824
gene0817	-	2946272	2947242	971	Scaffold1	-	-	-	-	-	-	-
gene0818	+	2947895	2948958	1064	Scaffold1	NAD binding Rossmann fold	-	-	-	-	-	GO:0005488;GO:0003824;GO:0008152
gene0819	-	2949334	2951193	1860	Scaffold1	aspartyl-tRNA synthetase	PF00152.22	COG0173	J	cmt:CCM_01094	K01876	GO:0005488;GO:0003824;GO:0110165;GO:0008152;GO:0009987
gene0820	+	2952562	2954649	2088	Scaffold1	ENTH domain containing protein	PF07651.18;PF01417.22	-	-	cmt:CCM_01095	K20044	GO:0005488;GO:0110165;GO:0009987
gene0821	-	2955204	2957978	2775	Scaffold1	CDK-activating kinase assembly factor MAT1	PF17121.7;PF06391.15	-	-	cmt:CCM_01096	K10842	GO:0098772;GO:0003824;GO:0032991;GO:0008152;GO:0009987;GO:0050896
gene0822	+	2959166	2961925	2760	Scaffold1	Ankyrin repeat-containing domain protein	PF12796.9;PF12796.9;PF12796.9;PF12796.9;PF13606.8	-	-	-	-	GO:0110165
gene0823	+	2962245	2962965	721	Scaffold1	HSP20-like chaperone	PF04969.18	-	-	-	-	-
gene0824	-	2963036	2964887	1852	Scaffold1	hypothetical protein	-	-	-	-	-	-
gene0825	+	2965338	2968195	2858	Scaffold1	protein-ER retention receptor	PF00810.20	-	-	-	-	GO:0005488;GO:0110165;GO:0009987;GO:0051179
gene0826	-	2968700	2969989	1290	Scaffold1	hypothetical protein	-	-	-	-	-	GO:0110165
gene0827	-	2971731	2971954	224	Scaffold1	-	-	-	-	-	-	-
gene0828	+	2972520	2972854	335	Scaffold1	hypothetical protein	PF06331.14	-	-	cmt:CCM_01101	K10845	GO:0032991;GO:0110165;GO:0065007;GO:0008152;GO:0009987;GO:0050896
gene0829	-	2973002	2973921	920	Scaffold1	enoyl-CoA hydratase/isomerase family protein	PF00378.22;PF16113.7	COG1024	I	cmt:CCM_01102	K12663	GO:0003824
gene0830	-	2975154	2975609	456	Scaffold1	-	-	-	-	-	-	-
gene0831	+	2976153	2978090	1938	Scaffold1	PAF acetylhydrolase	PF03403.15	COG4188	R	fox:FOXG_01282	K01062	GO:0003824;GO:0110165;GO:0008152
gene0832	-	2978474	2980399	1926	Scaffold1	hypothetical protein	-	-	-	-	-	-
gene0833	-	2981945	2983898	1954	Scaffold1	sublitisin-like protease	PF00082.24;PF05922.18	COG1404	O	cmt:CCM_01138	K01336	GO:0003824
gene0834	+	2986504	2994381	7878	Scaffold1	beige/BEACH domain-containing protein	PF02138.20;PF14844.8;PF13385.8	-	-	cmt:CCM_01136	K24781	-
gene0835	-	2995044	2995274	231	Scaffold1	NADH-ubiquinone oxidoreductase 9.5 kDa subunit	-	-	-	-	-	GO:0110165
gene0836	+	2996105	2997667	1563	Scaffold1	Oligosaccharyl transferase complex, subunit Wbp1	PF03345.16	-	-	cmt:CCM_01134	K12670	GO:0003824;GO:0110165;GO:0008152;GO:0009987
gene0837	-	2997906	2999213	1308	Scaffold1	Alpha/beta hydrolase fold-3	PF07859.15;PF10340.11	COG0657	I	-	-	GO:0003824;GO:0110165
gene0838	-	2999887	3001040	1154	Scaffold1	DEAD-like helicase	PF00176.25	-	-	-	-	GO:0140657;GO:0005488;GO:0003824;GO:0110165
gene0839	-	3001282	3005764	4483	Scaffold1	Major facilitator superfamily transporter	PF07690.18;PF07690.18	COG2223	P	-	-	GO:0005215;GO:0110165
gene0840	+	3006794	3008395	1602	Scaffold1	hypothetical protein	PF01636.25	-	-	-	-	GO:0003824
gene0841	-	3009669	3010442	774	Scaffold1	Phospholipase/carboxylesterase	PF02230.18	-	-	-	-	GO:0003824
gene0842	-	3010773	3012900	2128	Scaffold1	-	-	-	-	-	-	-
gene0843	+	3014834	3015268	435	Scaffold1	-	-	-	-	-	-	-
gene0844	+	3017201	3019474	2274	Scaffold1	hypothetical protein	-	-	-	-	-	-
gene0845	-	3020648	3022309	1662	Scaffold1	Cyclin-like F-box	PF00646.35;PF12937.9	-	-	-	-	-
gene0846	+	3029427	3030422	996	Scaffold1	hypothetical protein	-	-	-	-	-	-
gene0847	-	3030863	3031902	1040	Scaffold1	Modifier of Modr	PF07200.15	-	-	-	-	GO:0110165;GO:0051179
gene0848	-	3032178	3035061	2884	Scaffold1	Nuclear pore protein 84/107	PF04121.15	-	-	cmt:CCM_06635	K14301	GO:0005198;GO:0032991;GO:0110165;GO:0009987;GO:0051179
gene0849	-	3036103	3036486	384	Scaffold1	mature-T-cell-proliferation protein	PF08991.12	-	-	-	-	-
gene0850	+	3037023	3037644	622	Scaffold1	hypothetical protein	PF11976.10;PF00240.25	-	-	-	-	GO:0005488;GO:0031386;GO:0110165;GO:0065007;GO:0008152;GO:0009987;GO:0051179
gene0851	-	3038349	3040945	2597	Scaffold1	LIM domain-containing protein	PF00412.24;PF00412.24;PF00412.24	-	-	-	-	GO:0005488
gene0852	+	3042360	3044904	2545	Scaffold1	dynamin-2	PF01031.22;PF00350.25;PF02212.20	-	-	cmt:CCM_06631	K17065	GO:0005488;GO:0003824;GO:0110165;GO:0008152;GO:0009987;GO:0051179
gene0853	-	3045478	3048123	2646	Scaffold1	Transcription factor	PF04082.20	-	-	-	-	GO:0140110;GO:0005488;GO:0110165;GO:0008152;GO:0009987
gene0854	-	3049822	3050635	814	Scaffold1	monothiol glutaredoxin-4	PF00462.26;PF00085.22	COG0278	O	-	-	GO:0005488;GO:0003824;GO:0110165;GO:0065007;GO:0009987
gene0855	+	3051719	3054228	2510	Scaffold1	hypothetical protein	PF14604.8;PF14604.8;PF00018.30;PF00018.30;PF00241.22;PF07653.19	-	-	cmt:CCM_06628	K20520	GO:0005488
gene0856	-	3055034	3055679	646	Scaffold1	hypothetical protein	PF12734.9	-	-	-	-	GO:0110165
gene0857	-	3058461	3061855	3395	Scaffold1	eukaryotic translation initiation factor 3 subunit D	PF05091.14	-	-	cmt:CCM_01129	K03251	GO:0045182;GO:0140110;GO:0005488;GO:0032991;GO:0008152;GO:0009987
gene0858	-	3061954	3062142	189	Scaffold1	BZIP-type transcription factor	-	-	-	-	-	GO:0045182;GO:0140110;GO:0005488;GO:0032991;GO:0008152;GO:0009987
gene0859	+	3064808	3069584	4777	Scaffold1	ABC transporter, transmembrane domain, type 1	PF00005.29;PF00005.29;PF00664.25;PF00664.25	COG1132	V	-	-	GO:0140657;GO:0005215;GO:0005488;GO:0110165
gene0860	+	3071591	3077021	5431	Scaffold1	Serine/threonine-protein kinase domain protein	PF00069.27;PF00069.27;PF07714.19;PF00072.26;PF03109.18	COG0515	T	cmt:CCM_01126	K12767	GO:0005488;GO:0003824;GO:0065007;GO:0009987
gene0861	-	3077739	3078762	1024	Scaffold1	-	-	-	-	-	-	-
gene0862	+	3079248	3080254	1007	Scaffold1	-	-	-	-	-	-	-
gene0864	+	3081594	3081800	207	Scaffold1	-	-	-	-	-	-	-
gene0865	-	3086098	3088340	2243	Scaffold1	-	-	-	-	-	-	-
gene0866	+	3088787	3090754	1968	Scaffold1	-	-	-	-	-	-	-
gene0867	-	3092595	3093109	515	Scaffold1	hypothetical protein	-	-	-	-	-	-
gene0870	-	3096334	3097903	1570	Scaffold1	Mitochondrial carrier PET8	PF00153.29;PF00153.29;PF00153.29	-	-	cmt:CCM_06796	K15111	GO:0110165
gene0871	-	3099166	3099789	624	Scaffold1	hypothetical protein	PF14618.8	-	-	-	-	-
gene0872	-	3104423	3105866	1444	Scaffold1	Cyclin C/H/T/L	PF00134.25	-	-	cmt:CCM_01137	K15161	GO:0098772;GO:0032991;GO:0065007
gene0873	+	3106150	3108492	2343	Scaffold1	calcium dependent mitochondrial carrier protein	PF00153.29;PF00153.29;PF00153.29;PF13499.8;PF00036.34;PF00036.34;PF13202.8;PF13202.8;PF13202.8;PF13405.8;PF13833.8;PF13833.8;PF13833.8	-	-	cmt:CCM_06799	K14684	GO:0005488;GO:0110165;GO:0009987;GO:0051179
gene0874	+	3109891	3112173	2283	Scaffold1	hypothetical protein	PF13349.8	-	-	-	-	GO:0110165
gene0875	+	3112757	3115446	2690	Scaffold1	hypothetical protein	PF01158.20	-	-	cmt:CCM_06964	K02920	-
gene0876	-	3115831	3118682	2852	Scaffold1	GLUT4 regulating protein TUG	PF11470.10	-	-	cmt:CCM_06965	K15627	-
gene0877	-	3118818	3121957	3140	Scaffold1	calcium-transporting ATPase	PF00122.22;PF00689.23;PF00702.28;PF13246.8;PF00690.28;PF08282.14	COG0474	P	cmt:CCM_06967	K05853	GO:0140657;GO:0005215;GO:0005488;GO:0110165
gene0878	+	3122879	3123748	870	Scaffold1	Rho guanyl nucleotide exchange factor	PF00621.22	-	-	-	-	GO:0098772
gene0879	-	3125037	3125677	641	Scaffold1	hypothetical protein	-	-	-	-	-	-
gene0880	+	3125734	3126558	825	Scaffold1	Ribosome maturation protein SBDS	PF01172.20	-	-	-	-	-
gene0881	-	3127295	3127885	591	Scaffold1	PRO41 protein	-	-	-	-	-	GO:0110165
gene0882	+	3131639	3136110	4472	Scaffold1	Serine/threonine-protein kinase	PF00069.27;PF07714.19	COG0515	T	-	-	GO:0005488;GO:0003824
gene0883	-	3136675	3140316	3642	Scaffold1	chitin synthase 4	PF03142.17;PF13632.8	COG1215	N	cmt:CCM_06973	K00698	GO:0003824;GO:0110165
gene0884	+	3143782	3145857	2076	Scaffold1	chitin synthase activator	PF08238.14;PF08238.14;PF08238.14;PF08238.14;PF08238.14;PF08238.14;PF08238.14	-	-	-	-	-
gene0885	-	3147281	3152253	4973	Scaffold1	MYB-like protein	-	-	-	-	-	GO:0005488
gene0886	-	3153027	3155216	2190	Scaffold1	hypothetical protein	PF01636.25;PF01633.22	-	-	-	-	GO:0003824
gene0887	-	3155701	3158622	2922	Scaffold1	SNF2 family helicase/ATPase	PF00176.25;PF00271.33	COG0553	K;L	cmt:CCM_06978	K14439	GO:0140657;GO:0005488;GO:0003824;GO:0110165
gene0888	+	3158868	3159285	418	Scaffold1	vacuolar ATPase assembly integral membrane protein	PF09446.12	-	-	cmt:CCM_06979	K23952	GO:0110165;GO:0009987
gene0889	-	3159659	3160859	1201	Scaffold1	hypothetical protein	PF10295.11	-	-	-	-	-
gene0890	+	3163664	3165246	1583	Scaffold1	hypothetical protein	-	-	-	-	-	GO:0110165
gene0891	-	3165631	3166337	707	Scaffold1	Ribosomal protein L35A	PF01247.20	COG2451	J	cmt:CCM_06982	K02917	GO:0005198;GO:0110165;GO:0008152;GO:0009987
gene0892	+	3167221	3169032	1812	Scaffold1	glucose-6-phosphate dehydrogenase	PF02781.18;PF00479.24	COG0364	G	cmt:CCM_06983	K00036	GO:0140110;GO:0005488;GO:0003824;GO:0032991;GO:0065007;GO:0008152;GO:0009987;GO:0050896
gene0893	+	3169204	3175611	6408	Scaffold1	glucose-6-phosphate dehydrogenase	PF08638.13	-	-	cmt:CCM_06984	K15156	GO:0140110;GO:0005488;GO:0003824;GO:0032991;GO:0065007;GO:0008152;GO:0009987
gene0894	-	3175678	3177166	1489	Scaffold1	nuclear polyadenylated RNA-binding protein Nab2	PF14608.8;PF14608.8;PF14608.8;PF14608.8	-	-	cmt:CCM_06986	K23039	GO:0005488;GO:0110165;GO:0065007
gene0895	-	3178171	3185966	7796	Scaffold1	Pyridoxal phosphate-dependent transferase, major domain protein	PF00155.23;PF12897.9	COG1167	K;E	cmt:CCM_06988	K00838	GO:0005488;GO:0003824;GO:0008152
gene0896	-	3186182	3188929	2748	Scaffold1	-	-	-	-	-	-	-
gene0897	-	3190517	3194284	3768	Scaffold1	GPI anchored protein	-	-	-	-	-	GO:0110165
gene0898	+	3196230	3209698	13469	Scaffold1	DUF1339 domain protein	PF07064.15	-	-	cmt:CCM_01140	K20476	GO:0005488;GO:0003824;GO:0032991;GO:0110165;GO:0008152;GO:0009987;GO:0051179
gene0899	-	3210016	3210957	942	Scaffold1	nicotinamide-nucleotide adenylyltransferase 2	PF01467.28	-	-	cmt:CCM_01141	K06210	GO:0003824;GO:0008152
gene0900	+	3211562	3214472	2911	Scaffold1	casein kinase II beta subunit	PF01214.20	-	-	cmt:CCM_01142	K03115	GO:0098772;GO:0003824;GO:0032991
gene0901	-	3216220	3217424	1205	Scaffold1	60S ribosomal protein L2	PF03947.20;PF00181.25	COG0090	J	-	-	GO:0005198;GO:0005488;GO:0003824;GO:0032991;GO:0008152;GO:0009987
gene0902	+	3219118	3220525	1408	Scaffold1	G2/mitotic-specific cyclin-B	PF00134.25;PF02984.21	-	-	cmt:CCM_01145	K23469	-
gene0903	+	3222619	3223954	1336	Scaffold1	WD repeat-containing protein	PF00400.34;PF00400.34;PF00400.34	-	-	cmt:CCM_01146	K12880	GO:0009987;GO:0051179
gene0904	-	3224295	3225533	1239	Scaffold1	glycosyl transferase	PF04488.17	-	-	-	-	GO:0003824
gene0905	+	3229695	3232454	2760	Scaffold1	binuclear zinc transcription factor	PF04082.20;PF00172.20	-	-	-	-	GO:0140110;GO:0005488;GO:0110165;GO:0008152;GO:0009987
gene0906	-	3233002	3236225	3224	Scaffold1	phosphate transporter	PF00083.26	COG0477	G;E;P;R	cmt:CCM_01104	K08176	GO:0005215;GO:0110165
gene0907	-	3238527	3240033	1507	Scaffold1	-	-	-	-	-	-	-
gene0908	-	3242345	3243196	852	Scaffold1	Zinc finger, C2H2-type/integrase, DNA-binding protein	-	-	-	-	-	GO:0005488
gene0909	-	3251488	3255905	4418	Scaffold1	pre-mRNA splicing factor	PF01798.20;PF09785.11	COG1498	J	cmt:CCM_01108	K12844	GO:0005488;GO:0032991;GO:0008152;GO:0009987
gene0910	-	3256429	3258549	2121	Scaffold1	hypothetical protein	-	-	-	-	-	-
gene0911	+	3260479	3261092	614	Scaffold1	hypothetical protein	-	-	-	-	-	GO:0003824;GO:0110165
gene0912	+	3261350	3266656	5307	Scaffold1	ABC transporter, transmembrane domain, type 1	PF16155.7;PF00005.29;PF00005.29;PF00664.25	COG1132	V	-	-	GO:0140657;GO:0005215;GO:0005488;GO:0110165
gene0913	+	3268311	3272615	4305	Scaffold1	ABC transporter, transmembrane domain, type 1	PF00664.25	-	-	cmt:CCM_03762	K05665	GO:0140657;GO:0005215;GO:0005488;GO:0110165
gene0914	+	3275180	3276426	1247	Scaffold1	Apple-like protein	PF14295.8;PF14295.8	-	-	-	-	-
gene0915	+	3276903	3278877	1975	Scaffold1	beta-lactamase family protein	PF00144.26	COG1680	V	-	-	-
gene0916	-	3280211	3289748	9538	Scaffold1	La domain family	PF05383.19	-	-	cmt:CCM_01114	K18757	GO:0005488
gene0917	+	3295017	3296543	1527	Scaffold1	HLH transcription factor (GlcD gamma)	PF00010.28	-	-	-	-	GO:0005488
gene0918	-	3297444	3300060	2617	Scaffold1	protein family UPF0171	PF03666.15	-	-	cmt:CCM_01117	K20406	GO:0065007;GO:0009987;GO:0050896
gene0919	+	3302320	3303587	1268	Scaffold1	Protein kinase-like domain protein	PF01633.22;PF01636.25;PF02958.22	-	-	cmt:CCM_01118	K00894	GO:0003824
gene0920	-	3306655	3306946	292	Scaffold1	-	-	-	-	-	-	-
gene0921	+	3314202	3318830	4629	Scaffold1	C2H2 finger domain protein	-	-	-	-	-	-
gene0922	-	3319368	3321509	2142	Scaffold1	MFS phosphate transporter	PF00083.26;PF00083.26	COG2271	G	-	-	GO:0005215;GO:0110165
gene0923	-	3324741	3328005	3265	Scaffold1	WD repeat protein	PF11816.10;PF00400.34;PF00400.34	-	-	cmt:CCM_06795	K15361	-
gene0924	+	3330352	3333535	3184	Scaffold1	far upstream element-binding protein 2	PF00013.31;PF00013.31;PF00013.31	-	-	cmt:CCM_06794	K13210	GO:0005488
gene0925	+	3339054	3339353	300	Scaffold1	hypothetical protein	-	-	-	-	-	-
gene0926	-	3340180	3342024	1845	Scaffold1	hypothetical protein	PF05705.16	-	-	-	-	GO:0110165
gene0927	+	3343895	3345336	1442	Scaffold1	Peptidase A1	PF00026.25	-	-	-	-	GO:0003824
gene0928	+	3347593	3350787	3195	Scaffold1	fructose-2,6-bisphosphatase	PF01591.20;PF00300.24;PF08433.12	COG0406	G	cmt:CCM_06790	K19029	GO:0005488;GO:0003824;GO:0008152;GO:0009987
gene0929	-	3351976	3354529	2554	Scaffold1	PtaB protein	PF01803.18	-	-	-	-	-
gene0930	-	3358055	3360850	2796	Scaffold1	HbrB-like protein	PF08539.13	-	-	-	-	-
gene0931	+	3361783	3362085	303	Scaffold1	Gon7	PF08738.12	-	-	-	-	GO:0110165
gene0932	-	3362387	3365831	3445	Scaffold1	AvaB protein	PF10366.11;PF10367.11;PF00780.24	-	-	cmt:CCM_06786	K20183	GO:0098772;GO:0065007;GO:0009987;GO:0051179
gene0933	-	3366646	3367829	1184	Scaffold1	-	-	-	-	-	-	-
gene0934	-	3369864	3371576	1713	Scaffold1	NUDIX hydrolase domain-like protein	-	-	-	-	-	GO:0003824
gene0935	-	3373380	3376883	3504	Scaffold1	hypothetical protein	-	-	-	-	-	-
gene0936	-	3379449	3383987	4539	Scaffold1	vacuolar protein sorting vps16	PF04840.14;PF04841.15;PF04841.15	-	-	cmt:CCM_06783	K20180	GO:0110165;GO:0009987;GO:0051179
gene0937	-	3384246	3385832	1587	Scaffold1	Histone methylation DOT1	PF08123.15	-	-	cmt:CCM_06781	K11427	GO:0005488;GO:0003824;GO:0110165;GO:0065007;GO:0008152;GO:0009987;GO:0050896
gene0938	-	3387320	3390296	2977	Scaffold1	hypothetical protein	-	-	-	-	-	-
gene0939	-	3391032	3394282	3251	Scaffold1	elongation factor 2	PF00009.29;PF00679.26;PF03144.27;PF14492.8	COG0480	J	cmt:CCM_06779	K14536	GO:0045182;GO:0005488;GO:0003824;GO:0110165;GO:0009987
gene0940	+	3394492	3396505	2014	Scaffold1	hypothetical protein	PF10255.11	-	-	cmt:CCM_06778	K15029	GO:0045182;GO:0005488;GO:0032991;GO:0110165;GO:0009987
gene0941	+	3401532	3404182	2651	Scaffold1	universal stress protein family domain protein	PF00582.28	-	-	-	-	GO:0110165
gene0942	+	3404773	3407395	2623	Scaffold1	universal stress protein family domain protein	PF12430.10;PF12537.10	-	-	-	-	GO:0110165
gene0943	+	3407545	3411031	3487	Scaffold1	-	-	-	-	-	-	-
gene0944	-	3413479	3415630	2152	Scaffold1	hypothetical protein	-	-	-	-	-	-
gene0945	-	3418772	3420232	1461	Scaffold1	hypothetical protein	-	-	-	-	-	-
gene0946	+	3421762	3424552	2791	Scaffold1	ATPase family AAA domain-containing 1-A	PF00004.31;PF17862.3;PF09336.12	COG1222	O	-	-	GO:0005488;GO:0003824
gene0947	-	3424878	3426302	1425	Scaffold1	LEA domain protein	-	COG0412	Q	cmt:CCM_06771	K01061	-
gene0948	+	3426807	3427702	896	Scaffold1	hypothetical protein	PF13561.8;PF00106.27;PF08659.12	COG1028	I	-	-	GO:0003824
gene0949	+	3428748	3430532	1785	Scaffold1	Flavin monooxygenase-like protein	PF13738.8;PF13434.8;PF07992.16;PF00743.21;PF13450.8	COG2072	P	-	-	GO:0003824
gene0950	-	3430659	3432302	1644	Scaffold1	glutamyl-tRNA(Gln) amidotransferase subunit A	PF01425.23	COG0154	J	cmt:CCM_06767	K01426	GO:0003824
gene0951	+	3433020	3438423	5404	Scaffold1	NADPH-cytochrome P450 reductase	PF04371.17;PF00667.22;PF00258.27;PF00175.23	COG2124	Q;V	cmt:CCM_06765	K00327	GO:0005488;GO:0003824;GO:0110165;GO:0008152;GO:0009987
gene0952	+	3442180	3444009	1830	Scaffold1	RNA binding protein MSSP-2	PF00076.24;PF00076.24	-	-	-	-	GO:0005488;GO:0110165
gene0953	-	3444536	3445784	1249	Scaffold1	RIO kinase	PF01163.24;PF09202.13	COG0478	T	cmt:CCM_06763	K07179	GO:0005488;GO:0003824;GO:0110165;GO:0065007;GO:0008152;GO:0009987
gene0954	+	3446280	3449144	2865	Scaffold1	26S proteasome regulatory subunit rpn1	PF17781.3;PF18051.3;PF01851.24;PF01851.24	-	-	plj:VFPFJ_06259	K03028	GO:0098772;GO:0032991;GO:0065007
gene0955	-	3449587	3452697	3111	Scaffold1	Oligopeptide transporter OPT	PF03169.17	-	-	-	-	GO:0110165;GO:0009987;GO:0051179
gene0956	+	3454312	3459002	4691	Scaffold1	Armadillo-type fold domain containing protein	PF08389.14;PF01812.22;PF03810.21	-	-	cmt:CCM_06759	K15436	GO:0005488;GO:0008152;GO:0009987;GO:0051179
gene0957	-	3459887	3460489	603	Scaffold1	Cytochrome c oxidase biogenesis protein	PF08583.12	-	-	cmt:CCM_06989	K18171	GO:0110165
gene0958	-	3461332	3463063	1732	Scaffold1	hypothetical protein	-	-	-	-	-	GO:0110165
gene0959	-	3464561	3465866	1306	Scaffold1	xylitol dehydrogenase	PF08240.14;PF00107.28;PF16912.7;PF13602.8	COG1063	E;R	cmt:CCM_06993	K05351	GO:0005488;GO:0003824
gene0960	-	3466573	3467370	798	Scaffold1	hypothetical protein	-	-	-	-	-	-
gene0961	+	3468544	3476977	8434	Scaffold1	hypothetical protein	PF00071.24;PF00994.26;PF08477.15	COG1058	L	-	-	-
gene0962	-	3478276	3481560	3285	Scaffold1	Zn(2)-C6 fungal-type DNA-binding domain protein	-	-	-	-	-	GO:0140110;GO:0005488;GO:0110165
gene0963	+	3483713	3484033	321	Scaffold1	V-type proton ATPase subunit C 2	PF03223.17	-	-	cmt:CCM_06641	K02148	GO:0005215;GO:0032991
gene0964	-	3485360	3490381	5022	Scaffold1	Methyltransferase type 11	PF01583.22;PF13649.8;PF13649.8;PF08241.14;PF08241.14;PF13489.8;PF13847.8;PF08242.14;PF03061.24;PF02353.22;PF03848.16	COG0529	P	plj:VFPFJ_03254	K13811	GO:0005488;GO:0003824;GO:0008152;GO:0009987
gene0965	-	3490871	3494120	3250	Scaffold1	CCAAT-box-binding transcription factor	PF03914.19	-	-	cmt:CCM_06644	K14832	-
gene0966	+	3494984	3496153	1170	Scaffold1	prolyl-tRNA synthetase	PF03129.22;PF00587.27	COG0442	J	cmt:CCM_06645	K01881	GO:0005488;GO:0003824;GO:0110165;GO:0008152;GO:0009987
gene0967	+	3496412	3502019	5608	Scaffold1	origin recognition complex subunit Orc1	PF02996.19;PF00004.31;PF17872.3;PF01426.20;PF13401.8	COG1474	L	cmt:CCM_06648	K02603	GO:0005488;GO:0003824;GO:0032991;GO:0110165;GO:0008152;GO:0009987
gene0968	-	3502202	3503620	1419	Scaffold1	pre-mRNA splicing factor prp46	PF00400.34;PF00400.34;PF00400.34;PF00400.34;PF00400.34	-	-	plj:VFPFJ_03248	K12862	-
gene0969	+	3503693	3507084	3392	Scaffold1	Ankyrin repeat-containing domain protein	PF12796.9;PF12796.9;PF12796.9;PF13857.8;PF13857.8;PF13637.8;PF13637.8;PF13606.8;PF13606.8;PF00023.32;PF00023.32	-	-	maj:MAA_00221	K06694	GO:0032991
gene0970	-	3508680	3522573	13894	Scaffold1	C2H2 type zinc finger protein	PF00096.28;PF00096.28;PF13912.8	-	-	cmt:CCM_06653	K21543	-
gene0971	-	3526527	3533562	7036	Scaffold1	Vacuolar metal resistance and drug detoxification protein	PF01786.19;PF00005.29;PF00005.29;PF00664.25	COG1132	V	cmt:CCM_06654	K05665	GO:0140657;GO:0005215;GO:0005488;GO:0110165
gene0972	-	3536373	3536624	252	Scaffold1	hypothetical protein	-	-	-	-	-	-
gene0973	+	3537236	3542433	5198	Scaffold1	eukaryotic translation initiation factor 3, putative	PF08597.12	-	-	cmt:CCM_06656	K03245	GO:0045182;GO:0005488;GO:0032991;GO:0009987
gene0974	-	3543479	3545076	1598	Scaffold1	Mitochondrial distribution and morphology protein family	PF08118.13;PF08118.13	-	-	cmt:CCM_06657	K17979	GO:0110165;GO:0065007;GO:0009987;GO:0051179
gene0975	+	3546156	3547026	871	Scaffold1	pre-rRNA-processing protein	-	COG1094	J	cmt:CCM_06658	K11884	GO:0005488;GO:0110165
gene0976	+	3548200	3549898	1699	Scaffold1	Enolase	PF00113.24;PF03952.18	COG0148	G	cmt:CCM_06659	K01689	GO:0005488;GO:0003824;GO:0032991;GO:0008152;GO:0009987
gene0977	+	3550045	3553933	3889	Scaffold1	Mitotic checkpoint serine/threonine protein kinase, Bub1	PF08311.14;PF00069.27	-	-	cmt:CCM_06660	K02178	GO:0005488;GO:0003824;GO:0065007;GO:0009987
gene0978	-	3554239	3565868	11630	Scaffold1	diacylglycerol O-acyltransferase 2A	PF03982.15;PF01261.26	COG0648	L	-	-	GO:0005488;GO:0003824;GO:0110165;GO:0008152;GO:0009987;GO:0050896
gene0979	-	3592528	3593838	1311	Scaffold1	Zinc finger domain-containing protein, C2H2-type	PF00096.28;PF00096.28	-	-	-	-	-
gene0980	+	3598939	3600225	1287	Scaffold1	SUN domain-containing protein	PF03856.15	-	-	cmt:CCM_06664	K01238	-
gene0981	-	3600904	3602388	1485	Scaffold1	histone deacetylase phd1	PF00850.21	COG0123	Q	cmt:CCM_06665	K11483	GO:0005488;GO:0003824;GO:0110165
gene0982	+	3603672	3604551	880	Scaffold1	PHD finger domain protein	PF12998.9	-	-	cmt:CCM_06666	K11319	GO:0005488;GO:0110165;GO:0009987
gene0983	-	3604686	3606421	1736	Scaffold1	hypothetical protein	-	-	-	cmt:CCM_06667	K18803	GO:0003824;GO:0008152
gene0984	+	3606757	3607203	447	Scaffold1	acn9 family domain containing protein	PF13233.8;PF05347.17	-	-	-	-	GO:0110165;GO:0008152;GO:0009987
gene0985	-	3607302	3611600	4299	Scaffold1	hypothetical protein	PF04408.25;PF00271.33;PF07717.18	COG1643	J	cmt:CCM_06669	K14781	GO:0140657;GO:0005488;GO:0003824;GO:0110165;GO:0008152;GO:0009987
gene0986	+	3615745	3620019	4275	Scaffold1	Protein synthesis factor, GTP-binding protein	PF01208.19	COG0407	H	-	-	GO:0005488;GO:0003824
gene0987	-	3620580	3621042	463	Scaffold1	hypothetical protein	PF12223.10	-	-	-	-	-
gene0988	+	3625655	3642575	16921	Scaffold1	ATP phosphoribosyltransferase	PF01634.20;PF08029.13	COG0040	E	cmt:CCM_06676	K00765	GO:0005488;GO:0003824;GO:0110165;GO:0008152;GO:0009987
gene0989	+	3662790	3671154	8365	Scaffold1	AMP deaminase	PF19326.1;PF19326.1;PF00962.24	-	-	cmt:CCM_09680	K01490	GO:0060090;GO:0098772;GO:0005488;GO:0003824;GO:0032991;GO:0110165;GO:0008152;GO:0009987;GO:0051179
gene0990	+	3671964	3674597	2634	Scaffold1	hypothetical protein	PF00018.30;PF00018.30;PF00018.30;PF14604.8;PF14604.8;PF07653.19;PF18017.3	-	-	cmt:CCM_09681	K20046	GO:0060090;GO:0005488;GO:0110165;GO:0009987;GO:0051179
gene0991	-	3675771	3681268	5498	Scaffold1	DUF887 domain-containing protein	PF03798.18	-	-	-	-	GO:0110165
gene0992	-	3681864	3689420	7557	Scaffold1	GTP-binding protein LepA	PF00009.29;PF04212.20;PF01920.22;PF01926.25	COG0481	J	maw:MAC_02455	K21594	GO:0005488;GO:0003824;GO:0110165;GO:0065007;GO:0008152;GO:0009987
gene0993	+	3692286	3694136	1851	Scaffold1	DUF1716 domain-containing protein	PF08216.13	-	-	cmt:CCM_06691	K12864	GO:0110165
gene0994	-	3694331	3694985	655	Scaffold1	V-type proton ATPase subunit G	PF03179.17	-	-	nhe:NECHADRAFT_43033	K02152	GO:0140657;GO:0005215;GO:0032991;GO:0009987;GO:0051179
gene0995	+	3695367	3695688	322	Scaffold1	cytochrome c oxidase assembly protein	PF15786.7	-	-	cmt:CCM_06693	K18188	GO:0110165
gene0996	-	3696234	3703963	7730	Scaffold1	DNA-directed RNA polymerase II polypeptide	PF01231.20;PF00562.30;PF04563.17;PF04561.16;PF04567.19;PF04565.18;PF04566.15;PF04560.22	COG0085	K	cmt:CCM_06694	K03010	GO:0005488;GO:0003824;GO:0032991;GO:0110165;GO:0065007;GO:0008152;GO:0009987
gene0997	-	3705156	3713053	7898	Scaffold1	SPX domain-containing protein	PF00664.25;PF00664.25;PF00005.29;PF00005.29;PF03105.21;PF03105.21;PF00939.21;PF03600.18	COG1132	V	fpu:FPSE_10595	K05658	GO:0140657;GO:0005215;GO:0005488;GO:0110165
gene0998	+	3715089	3716526	1438	Scaffold1	Pyridine nucleotide-disulfide oxidoreductase, NAD-binding domain protein	PF07992.16;PF00070.29	COG1252	C	-	-	GO:0003824
gene0999	-	3716746	3718527	1782	Scaffold1	Siderophore iron transporter mirB	PF07690.18	-	-	-	-	GO:0005215;GO:0110165
gene1000	+	3736446	3737864	1419	Scaffold1	Siderophore biosynthesis protein	PF13523.8	COG1670	J;O	cmt:CCM_06700	K22151	GO:0003824;GO:0008152;GO:0009987
gene1001	-	3738145	3739943	1799	Scaffold1	AMP-dependent synthetase/ligase	PF00501.30;PF13193.8	COG0318	I	cmt:CCM_06701	K22149	GO:0003824;GO:0110165
gene1002	+	3742001	3747436	5436	Scaffold1	AMP-dependent synthetase/ligase	PF00501.30;PF00668.22;PF00668.22;PF00550.27;PF00550.27	COG0236	I	cmt:CCM_06702	K22152	GO:0005488;GO:0003824
gene1003	-	3747877	3757605	9729	Scaffold1	hypothetical protein	PF13259.8;PF04795.14	-	-	-	-	-
gene1004	+	3758790	3759945	1156	Scaffold1	peroxin Pex14/17-Penicillium chrysogenum	PF04695.15	-	-	-	-	GO:0110165;GO:0051179
gene1005	+	3765042	3775363	10322	Scaffold1	histone deacetylase	PF00850.21;PF00071.24;PF08477.15;PF04427.20;PF00025.23;PF01926.25	COG0123	Q	cmt:CCM_06710	K11407	GO:0003824;GO:0110165
gene1006	-	3775731	3777167	1437	Scaffold1	hypothetical protein	-	-	-	-	-	-
gene1007	-	3781833	3783689	1857	Scaffold1	splicing factor 3b	PF04037.15;PF04046.18	-	-	cmt:CCM_06714	K12829	GO:0110165
gene1008	+	3785765	3786911	1147	Scaffold1	hypothetical protein	-	-	-	-	-	-
gene1009	-	3787321	3788571	1251	Scaffold1	cellulase family protein	PF00150.20	COG2730	G	cmt:CCM_06716	K01179	GO:0003824;GO:0008152
gene1010	+	3790048	3792185	2138	Scaffold1	Homocitrate synthase	PF00682.21	COG0119	E	maj:MAA_04642	K01655	GO:0003824;GO:0008152;GO:0009987
gene1011	-	3793304	3795929	2626	Scaffold1	PH domain containing protein	PF00169.31;PF00169.31	-	-	-	-	-
gene1012	+	3796618	3797893	1276	Scaffold1	Thiouridylase subunit 2	PF10288.11	-	-	cmt:CCM_06718	K14169	GO:0005488;GO:0003824;GO:0110165;GO:0008152;GO:0009987
gene1013	-	3798255	3799393	1139	Scaffold1	mitochondrial oxaloacetate transport protein	PF00153.29;PF00153.29;PF00153.29	-	-	cmt:CCM_06719	K15117	GO:0110165
gene1014	+	3800590	3801858	1269	Scaffold1	WD repeat containing protein 82	PF00400.34	-	-	cmt:CCM_06720	K14962	GO:0003824;GO:0032991;GO:0008152
gene1015	-	3802390	3803277	888	Scaffold1	hypothetical protein	-	-	-	-	-	GO:0110165
gene1016	-	3806384	3809031	2648	Scaffold1	mRNA decapping protein 2, Box A	PF05026.15;PF00293.30	-	-	cmt:CCM_06723	K12613	GO:0005488;GO:0003824;GO:0110165;GO:0065007;GO:0008152;GO:0009987
gene1017	-	3810330	3811517	1188	Scaffold1	hypothetical protein	-	-	-	-	-	-
gene1018	-	3813063	3814425	1363	Scaffold1	C6 transcription factor	PF00172.20;PF11951.10	-	-	-	-	GO:0140110;GO:0005488;GO:0110165
gene1019	+	3815820	3819283	3464	Scaffold1	hypothetical protein	PF07687.16;PF01546.30	COG1473	R	-	-	GO:0003824;GO:0110165
gene1020	-	3819442	3823771	4330	Scaffold1	Carotenoid oxygenase	PF03055.17;PF13093.8	COG3670	Q	cmt:CCM_06728	K17842	GO:0005488;GO:0003824
gene1021	+	3827146	3828114	969	Scaffold1	hypothetical protein	-	-	-	-	-	-
gene1022	-	3828674	3831221	2548	Scaffold1	beta-glucosidase	PF01915.24;PF00933.23;PF14310.8;PF07691.14	COG1472	G	cmt:CCM_06730	K05349	GO:0003824;GO:0008152;GO:0009987
gene1023	-	3832664	3834769	2106	Scaffold1	thioesterase family protein	PF03061.24	COG0824	I	cmt:CCM_06733	K07107	-
gene1024	+	3835468	3836934	1467	Scaffold1	DRAP deaminase	PF00849.24	COG0564	J	cmt:CCM_06732	K15454	GO:0005488;GO:0003824;GO:0008152;GO:0009987
gene1025	+	3844703	3845638	936	Scaffold1	bZIP transcription factor	-	-	-	-	-	-
gene1026	+	3852695	3852849	155	Scaffold1	-	-	-	-	-	-	-
gene1027	+	3859684	3860975	1292	Scaffold1	-	-	-	-	-	-	-
gene1028	-	3862898	3875129	12232	Scaffold1	hypothetical protein	PF01734.24;PF11951.10	COG3621	R	-	-	GO:0140110;GO:0005488;GO:0110165
gene1029	+	3883878	3886247	2370	Scaffold1	Zinc finger, C2H2-like protein	PF00656.24	-	-	-	-	GO:0140110
gene1030	-	3886808	3889681	2874	Scaffold1	alpha-glucosidase	PF01055.28;PF16863.7;PF13802.8	COG1501	G	cmt:CCM_06740	K01187	GO:0005488;GO:0003824
gene1031	-	3891455	3898023	6569	Scaffold1	high-affinity glucose transporter	PF00083.26;PF00083.26;PF07690.18	COG2814	G	cmt:CCM_06741	K08139	GO:0005215;GO:0110165;GO:0051179
gene1032	-	3899192	3901826	2635	Scaffold1	DNA replication licensing factor mcm2	PF00493.25;PF17207.5;PF12619.10;PF17855.3;PF14551.8;PF01078.23;PF07728.16	COG1241	L	cmt:CCM_06744	K02540	GO:0140657;GO:0005488;GO:0003824;GO:0032991;GO:0110165;GO:0065007;GO:0008152;GO:0009987;GO:0050896
gene1033	+	3902346	3904061	1716	Scaffold1	Zinc finger, N-recognin	PF02207.22	-	-	cmt:CCM_06745	K11979	GO:0005488;GO:0003824
gene1034	-	3904498	3907960	3463	Scaffold1	hypothetical protein	PF00098.25;PF00098.25;PF00098.25;PF00098.25;PF00098.25;PF00098.25	-	-	-	-	-
gene1035	-	3912448	3913668	1221	Scaffold1	U5 snRNP complex subunit	PF00400.34;PF00400.34;PF00400.34;PF00400.34;PF00400.34	-	-	cmt:CCM_06748	K12857	-
gene1036	+	3914040	3914772	733	Scaffold1	TRAPP I complex, Bet3	PF04051.18	-	-	cmt:CCM_06749	K20302	GO:0032991;GO:0110165;GO:0009987;GO:0051179
gene1037	+	3916408	3918937	2530	Scaffold1	LisH dimerization motif protein	-	-	-	-	-	-
gene1038	-	3919580	3920513	934	Scaffold1	meiotic recombination protein DMC1	PF17110.7	-	-	-	-	-
gene1039	+	3920812	3922454	1643	Scaffold1	hypothetical protein	PF17112.7	-	-	-	-	-
gene1040	-	3924206	3925588	1383	Scaffold1	mating-type alpha-pheromone receptor PreB	PF02116.17	-	-	cmt:CCM_06752	K11213	GO:0060089;GO:0110165
gene1041	-	3926935	3928693	1759	Scaffold1	tumor susceptibility protein	PF05743.15;PF09454.12	-	-	cmt:CCM_06753	K12183	GO:0110165;GO:0008152;GO:0009987;GO:0051179
gene1042	-	3929393	3930700	1308	Scaffold1	methylaspartate ammonia-lyase	PF07476.13;PF05034.15;PF13378.8	COG3799	E	pdp:PDIP_33520	K04835	GO:0005488;GO:0003824;GO:0008152;GO:0009987
gene1043	+	3931450	3932666	1217	Scaffold1	Oxoglutarate/iron-dependent dioxygenase	PF14226.8;PF03171.22	COG3491	Q	-	-	GO:0005488;GO:0003824
gene1044	-	3933277	3934074	798	Scaffold1	Neuroblast differentiation-associated protein	-	-	-	-	-	-
gene1045	+	3936428	3942113	5686	Scaffold1	DEAD-like helicase	PF00270.31;PF00271.33;PF04851.17	COG4581	L	cmt:CCM_06755	K20103	GO:0140657;GO:0005488;GO:0003824
gene1046	-	3943947	3944918	972	Scaffold1	Protein kinase-like domain protein	PF01636.25	-	-	-	-	GO:0003824
gene1047	+	3947108	3949232	2125	Scaffold1	Lipase, class 3	PF01764.27;PF12697.9	COG3675	I	-	-	GO:0008152
gene1048	+	3950847	3951959	1113	Scaffold1	14-3-3 protein	PF00244.22	-	-	cmt:CCM_06958	K06630	-
gene1049	-	3953163	3953573	411	Scaffold1	hypothetical protein	-	-	-	-	-	-
gene1050	-	3956229	3960679	4451	Scaffold1	endonuclease/Exonuclease/phosphatase	PF02383.20;PF03372.25	-	-	cmt:CCM_06956	K20279	GO:0005488;GO:0003824;GO:0008152;GO:0009987
gene1051	+	3961032	3963304	2273	Scaffold1	mRNA splicing protein (Prp39)	-	-	-	cmt:CCM_06955	K13217	GO:0140657;GO:0003824;GO:0008152;GO:0009987
gene1052	+	3963495	3965642	2148	Scaffold1	cytochrome c peroxidase	PF00141.25	COG0376	P	cmt:CCM_06954	K00428	GO:0016209;GO:0005488;GO:0003824;GO:0110165;GO:0050896
gene1053	+	3966222	3968117	1896	Scaffold1	NADPH dehydrogenase	PF00724.22	COG1902	C	-	-	GO:0005488;GO:0003824
gene1054	+	3969129	3971258	2130	Scaffold1	protein disulfide-isomerase	PF00085.22;PF00085.22;PF13848.8;PF01216.19	COG3118	O	cmt:CCM_06952	K09580	GO:0003824;GO:0110165
gene1055	+	3971947	3973300	1354	Scaffold1	Zinc finger, HIT-type	PF04438.18	-	-	fgr:FGSG_11916	K11663	GO:0009987
gene1056	+	3974081	3976770	2690	Scaffold1	threonine-tRNA ligase	PF00587.27;PF03129.22;PF07973.16;PF02824.23	COG0441	J	cmt:CCM_06949	K01868	GO:0005488;GO:0003824;GO:0110165;GO:0008152;GO:0009987
gene1057	+	3981626	3983921	2296	Scaffold1	WD domain containing protein	-	-	-	-	-	-
gene1058	-	3985493	3987877	2385	Scaffold1	Glycoside hydrolase, superfamily	-	-	-	-	-	GO:0003824
gene1059	+	3990233	3993417	3185	Scaffold1	Ribonuclease II/R	PF00773.21	COG0557	K	-	-	GO:0005488;GO:0003824
gene1060	-	3995365	3997866	2502	Scaffold1	hypothetical protein	PF08550.12	-	-	-	-	-
gene1061	+	4002139	4002963	825	Scaffold1	-	-	-	-	-	-	-
gene1062	-	4005239	4006915	1677	Scaffold1	tRNA transferase Trm5/Tyw2	PF02475.18	COG2520	J	tre:TRIREDRAFT_63419	K15429	GO:0003824;GO:0110165
gene1063	+	4007296	4010052	2757	Scaffold1	hypothetical protein	PF13532.8	COG3145	L	-	-	GO:0003824;GO:0008152;GO:0009987;GO:0050896
gene1064	-	4010094	4011176	1083	Scaffold1	Di-trans-poly-cis-decaprenylcistransferase-like protein	PF01255.21	-	-	cmt:CCM_06941	K19177	GO:0003824;GO:0032991;GO:0110165;GO:0008152;GO:0009987
gene1065	+	4011585	4014209	2625	Scaffold1	exocyst complex component Sec10	PF07393.13	-	-	cmt:CCM_06940	K19984	GO:0032991;GO:0009987;GO:0051179
gene1066	+	4016113	4018304	2192	Scaffold1	Dynamitin subunit 2	PF04912.16	-	-	cmt:CCM_06938	K18599	GO:0005488;GO:0003824;GO:0032991;GO:0110165;GO:0008152;GO:0009987
gene1067	+	4018458	4019518	1061	Scaffold1	molybdopterin synthase small subunit CnxG	PF02597.22	-	-	cmt:CCM_06937	K21232	GO:0005488;GO:0003824;GO:0032991;GO:0110165;GO:0008152;GO:0009987
gene1068	-	4020147	4020632	486	Scaffold1	hypothetical protein	-	-	-	-	-	-
gene1069	-	4020928	4022859	1932	Scaffold1	hypothetical protein	PF05347.17	-	-	-	-	GO:0110165
gene1070	+	4023381	4024464	1084	Scaffold1	fumarylacetoacetate hydrolase family protein	PF01557.20	COG0179	Q	-	-	GO:0003824
gene1071	-	4026666	4031582	4917	Scaffold1	Alpha amylase	PF00128.26	COG0366	G	-	-	GO:0003824;GO:0008152
gene1072	+	4035239	4042010	6772	Scaffold1	adenylate cyclase	PF00481.23;PF13855.8;PF13855.8;PF13855.8;PF00211.22;PF08509.13;PF13516.8;PF13516.8;PF13516.8;PF13516.8;PF13516.8;PF13516.8;PF13516.8;PF13516.8;PF13516.8;PF13516.8;PF13516.8;PF13516.8;PF13516.8;PF00560.35;PF00560.35;PF00560.35;PF00560.35;PF00560.35;PF00560.35;PF00560.35;PF00560.35;PF00560.35;PF00560.35;PF00560.35;PF00560.35;PF00560.35;PF00560.35;PF00560.35;PF00560.35;PF00560.35	COG2114	T	cmt:CCM_06928	K01768	GO:0005488;GO:0003824;GO:0065007;GO:0008152;GO:0009987
gene1073	-	4042618	4044623	2006	Scaffold1	glycosyltransferase family 22 protein	PF03901.19	-	-	cmt:CCM_06927	K03847	GO:0003824;GO:0110165;GO:0008152;GO:0009987
gene1075	-	4045676	4048093	2418	Scaffold1	ubiquitin hydrolase CreB	PF00443.31;PF13423.8	-	-	cmt:CCM_06926	K11872	GO:0003824;GO:0008152;GO:0009987
gene1076	+	4051243	4052616	1374	Scaffold1	hypothetical protein	-	-	-	-	-	GO:0110165
gene1077	-	4053333	4054432	1100	Scaffold1	60S ribosomal protein L9	PF00347.25;PF00347.25	COG0097	J	cmt:CCM_06825	K02940	GO:0005198;GO:0005488;GO:0110165;GO:0008152;GO:0009987
gene1078	+	4055245	4056419	1175	Scaffold1	vacuolar protein sorting 26	PF03643.17	-	-	cmt:CCM_06824	K18466	GO:0005215;GO:0032991;GO:0110165;GO:0009987;GO:0051179
gene1079	-	4056849	4060443	3595	Scaffold1	Nucleoporin Nup120/160	PF11715.10	-	-	-	-	GO:0110165
gene1080	+	4061061	4064176	3116	Scaffold1	Adenylosuccinate lyase	PF10397.11;PF00206.22	COG0015	F	tmn:UCRPA7_3239	K01756	GO:0003824;GO:0008152;GO:0009987
gene1081	-	4065495	4066199	705	Scaffold1	30 kDa heat shock protein	PF00011.23	COG0071	O	-	-	GO:0005488
gene1082	+	4067894	4069756	1863	Scaffold1	IQ calmodulin-binding protein	-	-	-	-	-	GO:0003824
gene1083	-	4070212	4072216	2005	Scaffold1	YTH domain protein	PF04146.17	-	-	-	-	GO:0005488
gene1084	+	4078952	4086339	7388	Scaffold1	phosphatidylinositol 3-kinase 3	PF00454.29;PF00613.22;PF19274.1	-	-	cmt:CCM_06818	K00888	GO:0003824;GO:0110165;GO:0065007;GO:0008152;GO:0009987
gene1085	-	4086932	4089132	2201	Scaffold1	cation diffusion facilitator 10	PF01545.23	COG0053	P	-	-	GO:0005215;GO:0110165
gene1086	+	4097580	4100348	2769	Scaffold1	hypothetical protein	-	-	-	-	-	-
gene1087	-	4100932	4102156	1225	Scaffold1	6,7-dimethyl-8-ribityllumazine synthase	PF00885.21	COG0054	H	cmt:CCM_06814	K00794	GO:0003824;GO:0032991;GO:0008152;GO:0009987
gene1088	-	4102237	4105028	2792	Scaffold1	-	-	-	-	-	-	-
gene1089	+	4109016	4118991	9976	Scaffold1	integral membrane protein	PF06011.14;PF14558.8	-	-	-	-	GO:0110165
gene1090	-	4123654	4124793	1140	Scaffold1	hypothetical protein	-	-	-	-	-	-
gene1091	-	4127342	4128743	1402	Scaffold1	hypothetical protein	-	-	-	-	-	GO:0110165
gene1092	+	4131112	4134237	3126	Scaffold1	Protein kinase-like domain protein	PF00069.27;PF07714.19	-	-	-	-	GO:0005488;GO:0003824
gene1093	-	4134491	4136131	1641	Scaffold1	Mg2+ transporter protein, CorA-like/Zinc transport protein ZntB	PF01544.20	-	-	-	-	GO:0005215;GO:0110165
gene1094	+	4138204	4140835	2632	Scaffold1	Amino acid/polyamine transporter I	PF00324.23;PF00324.23	COG1113	E	plj:VFPFJ_08477	K16261	GO:0110165;GO:0009987;GO:0051179
gene1095	-	4141432	4143133	1702	Scaffold1	C6 transcription factor	PF00172.20;PF11951.10	-	-	-	-	GO:0140110;GO:0005488;GO:0110165
gene1096	+	4143922	4144467	546	Scaffold1	Acyl-CoA N-acyltransferase	PF00583.27	COG0456	J	-	-	GO:0003824
gene1097	+	4146628	4147548	921	Scaffold1	hypothetical protein	PF17784.3	-	-	-	-	GO:0110165
gene1098	+	4148440	4149388	949	Scaffold1	Glutaredoxin domain protein	PF00462.26	COG0695	O	-	-	GO:0003824;GO:0110165
gene1099	-	4150249	4152105	1857	Scaffold1	C6 zinc finger domain protein	PF00172.20	-	-	-	-	GO:0140110;GO:0005488;GO:0110165
gene1100	-	4154397	4156007	1611	Scaffold1	Helix-loop-helix DNA-binding protein	PF00010.28	-	-	-	-	GO:0005488
gene1101	-	4164393	4166427	2035	Scaffold1	peroxisomal targeting signal receptor	PF00515.30;PF07719.19;PF13414.8;PF13428.8;PF13432.8;PF13432.8;PF13432.8;PF13181.8;PF13181.8;PF13176.8	-	-	cmt:CCM_07007	K13342	GO:0110165
gene1102	+	4167068	4168027	960	Scaffold1	Brix domain protein	PF04427.20	-	-	cmt:CCM_07008	K14847	GO:0005488;GO:0110165;GO:0008152;GO:0009987
gene1103	-	4168652	4171862	3211	Scaffold1	C6 transcription factor	PF00172.20	-	-	-	-	GO:0140110;GO:0005488;GO:0110165
gene1104	+	4174378	4175607	1230	Scaffold1	cystathionine gamma-lyase	PF01053.22;PF00155.23;PF00266.21;PF01041.19	COG0626	E	cmt:CCM_07010	K01758	GO:0005488;GO:0003824;GO:0065007;GO:0008152;GO:0009987
gene1105	-	4176151	4177858	1708	Scaffold1	hypothetical protein	-	-	-	-	-	-
gene1106	+	4181174	4181907	734	Scaffold1	hypothetical protein	-	-	-	-	-	-
gene1107	-	4183215	4184349	1135	Scaffold1	Histone-fold protein	PF00808.25;PF00125.26	-	-	cmt:CCM_07014	K02326	GO:0005488
gene1108	-	4185827	4186603	777	Scaffold1	hypothetical protein	-	-	-	-	-	GO:0110165
gene1109	-	4194586	4197051	2466	Scaffold1	Chromatin-remodelling complex, RSC SWI/SNF subunit Rsc7/Swp82	PF08624.12	-	-	-	-	-
gene1110	-	4201095	4201266	172	Scaffold1	-	-	-	-	-	-	-
gene1111	+	4208091	4211413	3323	Scaffold1	mitotic control protein dis3	PF00773.21;PF17215.5;PF17216.5;PF17849.3;PF13638.8	COG0557	K	cmt:CCM_07019	K12585	GO:0005488;GO:0003824;GO:0032991;GO:0110165;GO:0065007;GO:0008152;GO:0009987
gene1112	-	4211780	4213565	1786	Scaffold1	nucleolar GTP-binding protein 2	PF08701.13;PF01926.25	COG1161	J	cmt:CCM_07020	K14538	GO:0005488
gene1113	+	4213725	4216094	2370	Scaffold1	Aminotransferase class-III	PF00202.23	COG0001	H	-	-	GO:0005488;GO:0003824
gene1114	+	4216597	4218736	2140	Scaffold1	Tetratricopeptide-like helical	-	-	-	-	-	GO:0005488;GO:0003824
gene1115	+	4219354	4220070	717	Scaffold1	splicing factor 3a subunit 2	PF16835.7;PF12874.9	-	-	cmt:CCM_07022	K12826	GO:0005488;GO:0032991;GO:0008152;GO:0009987
gene1116	-	4220633	4223467	2835	Scaffold1	serine/threonine-protein kinase cot-1	PF00069.27;PF07714.19	COG0515	T	cmt:CCM_07023	K08286	GO:0005488;GO:0003824
gene1117	+	4223974	4225396	1423	Scaffold1	mitochondrial import inner membrane translocase subunit tim-54	PF11711.10;PF11711.10	-	-	cmt:CCM_07024	K17792	GO:0110165
gene1118	-	4225703	4226497	795	Scaffold1	NEFA-interacting nuclear protein NIP30	PF10187.11	-	-	-	-	GO:0110165
gene1119	-	4228101	4229087	987	Scaffold1	Cyclin PHO80-like protein	PF08613.13	-	-	-	-	GO:0005488;GO:0065007
gene1120	+	4241088	4241606	519	Scaffold1	protein translocation complex subunit SSS1	PF00584.22	-	-	plj:VFPFJ_03425	K07342	GO:0140657;GO:0005215;GO:0110165;GO:0009987;GO:0051179
gene1121	-	4242420	4251207	8788	Scaffold1	RING finger domain containing protein	PF18995.2;PF18995.2;PF08624.12	-	-	cmt:CCM_07030	K10625	GO:0005488;GO:0003824;GO:0032991;GO:0110165;GO:0008152;GO:0009987
gene1122	-	4252034	4252406	373	Scaffold1	Ubiquinol-cytochrome C reductase, UQCRX/QCR9-like protein	PF05365.14	-	-	trr:M419DRAFT_111878	K00419	GO:0032991;GO:0110165;GO:0008152;GO:0009987
gene1123	+	4253493	4254194	702	Scaffold1	Exon junction complex, Pym	PF09282.12	-	-	cmt:CCM_07031	K14294	GO:0110165;GO:0009987
gene1124	+	4254968	4261592	6625	Scaffold1	26S protease regulatory subunit S10B	PF01380.24;PF01380.24;PF00004.31;PF13522.8;PF16450.7;PF13537.8;PF17862.3;PF07724.16;PF05496.14	COG0449	M	cmt:CCM_07033	K00820	GO:0140657;GO:0005488;GO:0003824;GO:0032991;GO:0110165;GO:0008152;GO:0009987
gene1125	-	4262099	4263072	974	Scaffold1	20S proteasome subunit	PF00227.28	COG0638	O	nhe:NECHADRAFT_98706	K02736	GO:0003824;GO:0032991;GO:0110165;GO:0008152;GO:0009987
gene1126	+	4263887	4264869	983	Scaffold1	High mobility group, superfamily	-	-	-	-	-	-
gene1127	-	4265720	4267216	1497	Scaffold1	hypothetical protein	-	-	-	-	-	-
gene1128	-	4268038	4269359	1322	Scaffold1	-	-	-	-	-	-	-
gene1129	-	4270429	4274058	3630	Scaffold1	Rho GTPase-activating protein domain protein	PF00620.29;PF00412.24;PF00412.24	-	-	-	-	GO:0098772;GO:0005488;GO:0110165;GO:0065007;GO:0009987
gene1130	-	4275980	4277624	1645	Scaffold1	integral membrane protein	PF10329.11	COG0596	H;R	-	-	GO:0110165
gene1131	-	4278618	4280150	1533	Scaffold1	hypothetical protein	-	-	-	-	-	-
gene1132	+	4282686	4285881	3196	Scaffold1	Major facilitator superfamily transporter	PF07690.18	-	-	-	-	GO:0005215;GO:0110165
gene1133	-	4285929	4286087	159	Scaffold1	-	-	-	-	-	-	-
gene1134	-	4286401	4288085	1685	Scaffold1	ubiquitin-conjugating enzyme E2Z	PF00179.28;PF00179.28	-	-	cmt:CCM_07043	K10585	-
gene1135	+	4289080	4290524	1445	Scaffold1	activator 1 41 kDa subunit	PF08542.13;PF00004.31;PF13177.8;PF03215.17;PF05496.14	COG0470	L	cmt:CCM_07044	K10755	GO:0005488;GO:0003824;GO:0032991;GO:0065007;GO:0008152;GO:0009987;GO:0050896
gene1136	-	4290641	4292281	1641	Scaffold1	hypothetical protein	-	-	-	-	-	-
gene1137	-	4293148	4297904	4757	Scaffold1	N-acetylglucosamine-phosphate mutase	PF02878.18;PF02878.18;PF00408.22;PF01753.20	-	-	cmt:CCM_07039	K01836	GO:0005488;GO:0003824;GO:0008152;GO:0009987
gene1138	-	4298500	4299195	696	Scaffold1	beta-xylosidase	-	-	-	-	-	-
gene1139	-	4307769	4313388	5620	Scaffold1	origin recognition complex subunit	PF07034.13;PF18137.3;PF00855.19	-	-	cmt:CCM_07049	K02605	GO:0005488;GO:0032991;GO:0008152;GO:0009987
gene1140	-	4313768	4320376	6609	Scaffold1	pre-mRNA splicing helicase	PF02889.18;PF02889.18;PF00270.31;PF00270.31;PF18149.3;PF04851.17;PF04851.17;PF00271.33	COG1204	L	cmt:CCM_07047	K12854	GO:0140657;GO:0005488;GO:0003824
gene1141	+	4321435	4323587	2153	Scaffold1	protein NPL4	PF05021.17;PF05020.17	-	-	cmt:CCM_07054	K14015	GO:0110165;GO:0008152;GO:0009987;GO:0051179
gene1142	-	4324158	4328683	4526	Scaffold1	carbamoyl-phosphate synthase	PF02786.19;PF02786.19;PF02787.21;PF02222.24;PF02222.24;PF07478.15;PF07478.15	COG0458	E;F	cmt:CCM_07055	K01955	GO:0005488;GO:0003824;GO:0032991;GO:0008152;GO:0009987
gene1143	+	4331473	4332216	744	Scaffold1	-	-	-	-	-	-	-
gene1144	+	4334959	4335702	744	Scaffold1	hypothetical protein	-	-	-	-	-	GO:0003824;GO:0110165
gene1145	+	4336122	4336500	379	Scaffold1	Glutaredoxin-like protein	PF05768.16	-	-	-	-	-
gene1146	-	4336556	4337650	1095	Scaffold1	Pyruvate/Phosphoenolpyruvate kinase	PF03328.16	COG3836	G	maj:MAA_07226	K02510	GO:0003824
gene1147	-	4338472	4339093	622	Scaffold1	Nucleic acid-binding, OB-fold protein	PF03876.19;PF00575.25	-	-	trr:M419DRAFT_111833	K03015	GO:0005488;GO:0003824;GO:0008152;GO:0009987
gene1148	+	4340648	4341371	724	Scaffold1	DUF962 domain-containing protein	PF06127.13	COG4539	I	cmt:CCM_07062	K24121	GO:0110165
gene1149	-	4342044	4343766	1723	Scaffold1	isochorismatase hydrolase	PF00857.22	COG1335	H;R	-	-	GO:0003824
gene1150	+	4344578	4346775	2198	Scaffold1	glycosyl hydrolase	PF00723.23;PF19291.1	COG3387	G	-	-	GO:0003824;GO:0008152
gene1151	-	4347192	4350648	3457	Scaffold1	MFS nicotinic acid transporter Tna1	PF07690.18;PF07690.18	COG2271	G	-	-	GO:0005215;GO:0110165
gene1152	-	4352062	4354111	2050	Scaffold1	hypothetical protein	-	-	-	-	-	GO:0003824
gene1153	+	4356150	4358018	1869	Scaffold1	hypothetical protein	PF03151.18	-	-	cmt:CCM_07068	K15280	GO:0110165
gene1154	-	4358338	4359685	1348	Scaffold1	RNP domain protein	PF00076.24	COG0724	J	cmt:CCM_07069	K25079	GO:0005488
gene1155	+	4360116	4364875	4760	Scaffold1	hypothetical protein	PF08549.12	-	-	-	-	-
gene1156	-	4364898	4365536	639	Scaffold1	-	-	-	-	-	-	-
gene1158	+	4366961	4368133	1173	Scaffold1	hypothetical protein	-	-	-	-	-	-
gene1159	+	4368744	4370852	2109	Scaffold1	hypothetical protein	-	-	-	-	-	-
gene1160	+	4371691	4372990	1300	Scaffold1	pregnancy-associated glycoprotein 2 precursor	PF00026.25	-	-	-	-	GO:0003824
gene1161	+	4374495	4376533	2039	Scaffold1	Flavoprotein transmembrane component	PF01794.21;PF08022.14;PF08030.14	-	-	-	-	GO:0003824;GO:0110165;GO:0051179
gene1162	-	4377926	4379230	1305	Scaffold1	Molybdenum cofactor sulfurase	PF00266.21	-	-	cmt:CCM_07073	K15631	GO:0005488;GO:0003824;GO:0008152;GO:0009987
gene1163	-	4382006	4385955	3950	Scaffold1	cytochrome c1, heme protein precursor	PF02167.17	COG2857	C	maw:MAC_03027	K00413	GO:0005488;GO:0003824;GO:0110165
gene1164	+	4386407	4390878	4472	Scaffold1	hypothetical protein	PF00215.26	COG0284	F	-	-	-
gene1165	+	4391373	4391672	300	Scaffold1	hypothetical protein	-	-	-	-	-	-
gene1166	-	4392164	4393726	1563	Scaffold1	homoserine O-acetyltransferase	PF00561.22;PF00756.22	COG2021	E	-	-	GO:0003824;GO:0008152
gene1167	+	4394816	4395988	1173	Scaffold1	hypothetical protein	-	-	-	-	-	-
gene1168	+	4396163	4397224	1062	Scaffold1	NUDIX family hydrolase	PF00293.30	-	-	cmt:CCM_06625	K18447	GO:0003824
gene1169	-	4397363	4402163	4801	Scaffold1	NACHT domain protein	PF00293.30;PF05729.14	COG0494	V	-	-	-
gene1170	+	4403568	4404971	1404	Scaffold1	-	-	-	-	-	-	-
gene1171	+	4405489	4409380	3892	Scaffold1	small oligopeptide transporter, OPT family	PF03169.17	-	-	-	-	GO:0110165;GO:0009987;GO:0051179
gene1172	-	4410978	4413440	2463	Scaffold1	subtilisin-like protease	PF00082.24;PF06280.14	COG1404	O	-	-	GO:0003824;GO:0110165
gene1173	-	4416072	4422499	6428	Scaffold1	multidrug transporter	PF07690.18	COG2814	G	-	-	GO:0005215;GO:0110165
gene1174	-	4422840	4424240	1401	Scaffold1	hypothetical protein	PF03583.16;PF12146.10	COG2267	I	-	-	GO:0003824;GO:0008152
gene1175	-	4425054	4425365	312	Scaffold1	hypothetical protein	-	-	-	-	-	-
gene1176	+	4426573	4427784	1212	Scaffold1	glycosyl transferase	PF04488.17	-	-	-	-	GO:0003824;GO:0110165
gene1177	+	4428414	4429785	1372	Scaffold1	similar to membrane dipeptidase GliJ	PF01244.23	COG2355	O;E	sapo:SAPIO_CDS10270	K01273	GO:0005488;GO:0003824
gene1178	+	4430535	4440122	9588	Scaffold1	DNA replication factor Dna2	PF08696.13;PF13087.8;PF13086.8;PF13086.8;PF13604.8;PF13245.8;PF01930.19;PF00743.21	COG2072	P	cmt:CCM_04686	K10742	GO:0140657;GO:0005488;GO:0003824;GO:0110165;GO:0008152;GO:0009987;GO:0050896
gene1179	-	4440342	4442402	2061	Scaffold1	Brefeldin A-sensitivity protein 4	PF13515.8	-	-	-	-	GO:0110165
gene1180	+	4444150	4444695	546	Scaffold1	NADH:ubiquinone oxidoreductase 11.6kD subunit	PF10183.11	-	-	-	-	GO:0110165
gene1181	-	4445016	4446292	1277	Scaffold1	branched-chain amino acid aminotransferase, cytosolic	PF01063.21	COG0115	E;H	cmt:CCM_04689	K00826	GO:0003824;GO:0008152;GO:0009987
gene1182	+	4447168	4450179	3012	Scaffold1	protein kinase domain-containing protein ppk32	PF00069.27;PF07714.19	-	-	cmt:CCM_04690	K17541	GO:0005488;GO:0003824
gene1183	-	4450632	4459848	9217	Scaffold1	ATPase, P-type, calcium-transporting, PMCA-type	PF02146.19;PF00689.23;PF00122.22;PF13246.8;PF00702.28;PF08282.14;PF00690.28	COG0474	P	cmt:CCM_04692	K01537	GO:0140657;GO:0005215;GO:0005488;GO:0110165
gene1184	+	4464664	4465924	1261	Scaffold1	ribonucleoprotein	PF00076.24;PF00076.24	COG0724	J	-	-	GO:0005488
gene1185	-	4467729	4470399	2671	Scaffold1	Tubulin-tyrosine ligase	PF01975.19;PF03133.17	COG0496	L	tre:TRIREDRAFT_120402	K06047	GO:0003824;GO:0008152;GO:0009987
gene1186	-	4471014	4472054	1041	Scaffold1	hypothetical protein	-	-	-	-	-	-
gene1187	+	4473136	4473840	705	Scaffold1	DASH complex, subunit Duo1	PF08651.12	-	-	-	-	GO:0032991;GO:0110165;GO:0009987
gene1188	-	4473957	4475258	1302	Scaffold1	Ribonuclease H2, subunit B	PF09468.12;PF17745.3	-	-	-	-	GO:0032991;GO:0110165
gene1189	+	4476054	4478300	2247	Scaffold1	Zinc finger, Mcm10/DnaG-type	PF09329.13	-	-	cmt:CCM_04042	K10736	GO:0005488;GO:0110165;GO:0008152;GO:0009987
gene1190	+	4479156	4487316	8161	Scaffold1	nitrogen regulatory protein OTam	PF04082.20	-	-	-	-	GO:0005488;GO:0008152;GO:0009987
gene1191	+	4487989	4489990	2002	Scaffold1	spermine/spermidine synthase	PF01564.19	COG0421	E	-	-	GO:0003824;GO:0110165
gene1192	-	4490168	4490971	804	Scaffold1	FMN-binding split barrel	PF12900.9	COG3467	V	cmt:CCM_04046	K07005	-
gene1193	+	4494480	4500576	6097	Scaffold1	hypothetical protein	-	-	-	-	-	GO:0110165
gene1194	-	4502052	4506385	4334	Scaffold1	hypothetical protein	PF20162.1	-	-	-	-	-
gene1195	+	4514882	4519897	5016	Scaffold1	hypothetical protein	PF00091.27;PF00005.29;PF00005.29;PF03953.19;PF12848.9	COG0488	R	cmt:CCM_04054	K06158	GO:0005198;GO:0140657;GO:0005215;GO:0005488;GO:0003824;GO:0110165;GO:0008152;GO:0009987
gene1196	+	4520290	4521224	935	Scaffold1	Ribosomal protein L6	PF00347.25;PF00347.25	COG0097	J	maj:MAA_02080	K02933	GO:0005198;GO:0005488;GO:0110165;GO:0008152;GO:0009987
gene1197	+	4522107	4523531	1425	Scaffold1	3'(2'),5'-bisphosphate nucleotidase	PF00459.27	COG1218	P	cmt:CCM_04056	K01082	GO:0005488;GO:0003824;GO:0110165;GO:0008152;GO:0009987
gene1198	+	4523987	4524304	318	Scaffold1	Complex 1 LYR protein	PF13233.8	-	-	cmt:CCM_04057	K18191	GO:0110165;GO:0009987
gene1199	-	4525220	4526500	1281	Scaffold1	hypothetical protein	-	-	-	-	-	-
gene1200	-	4527994	4528872	879	Scaffold1	hypothetical protein	-	-	-	-	-	-
gene1201	+	4531955	4533092	1138	Scaffold1	Activator of Hsp90 ATPase	PF09229.13;PF08327.13	-	-	-	-	GO:0098772;GO:0005488
gene1202	-	4533433	4534407	975	Scaffold1	DHHC zinc finger domain protein	PF01529.22	-	-	cmt:CCM_04060	K20003	GO:0003824;GO:0110165
gene1203	+	4535458	4537612	2155	Scaffold1	Homeodomain-related protein	PF11626.10;PF08914.13;PF16589.7;PF01388.23	-	-	-	-	GO:0005488;GO:0110165;GO:0065007;GO:0008152;GO:0009987
gene1204	-	4538050	4539183	1134	Scaffold1	ubiquitin-conjugating enzyme E2 8	PF00179.28	-	-	cfj:CFIO01_05135	K10576	GO:0005488;GO:0003824
gene1205	+	4540693	4541893	1201	Scaffold1	3-methyl-2-oxobutanoate hydroxymethyltransferase PanB	PF02548.17	COG0413	H	cmt:CCM_04063	K00606	GO:0003824;GO:0008152;GO:0009987
gene1206	-	4542152	4542703	552	Scaffold1	Autophagy-related protein 12	PF04110.15	-	-	cmt:CCM_04064	K08336	GO:0110165;GO:0009987;GO:0051179
gene1207	-	4543591	4546142	2552	Scaffold1	Regulatory subunit Dfp1/Him1, central region	PF08630.12;PF07535.14	-	-	cmt:CCM_04065	K02309	GO:0005488
gene1208	+	4547213	4548112	900	Scaffold1	xaa-pro dipeptidase app	PF00557.26	COG0006	E	cmt:CCM_04066	K18573	GO:0005488;GO:0003824
gene1209	+	4548962	4551194	2233	Scaffold1	Amino acid/polyamine transporter I	PF13520.8;PF00324.23	COG0531	E	-	-	GO:0005215;GO:0110165
gene1210	-	4551712	4553912	2201	Scaffold1	Helix-loop-helix DNA-binding protein	PF00010.28	-	-	-	-	GO:0005488
gene1211	+	4554368	4554792	425	Scaffold1	-	-	-	-	-	-	-
gene1212	-	4561008	4562426	1419	Scaffold1	Cytochrome P450	PF00067.24	COG2124	Q;V	-	-	GO:0005488;GO:0003824;GO:0110165;GO:0022414;GO:0009987
gene1213	-	4563937	4564131	195	Scaffold1	-	-	-	-	-	-	-
gene1214	+	4565408	4567911	2504	Scaffold1	Nitrilase/cyanide hydratase and apolipoprotein N-acyltransferase	PF00795.24	COG0388	C	-	-	GO:0003824;GO:0008152
gene1215	-	4568054	4572953	4900	Scaffold1	DUF572 domain-containing protein	PF04502.15	-	-	-	-	-
gene1216	-	4573027	4575684	2658	Scaffold1	glycosyl hydrolase, family 92 protein	PF07971.14;PF17678.3	COG3537	G	-	-	GO:0005488;GO:0003824;GO:0008152
gene1217	-	4576292	4577157	866	Scaffold1	NAD-dependent histone deacetylase, silent information regulator Sir2	PF02146.19	COG0846	O	cmt:CCM_04008	K11415	GO:0005488;GO:0003824
gene1218	+	4584171	4585712	1542	Scaffold1	cell wall glucanase	PF00722.23	-	-	-	-	GO:0003824;GO:0110165;GO:0008152;GO:0009987
gene1219	-	4587446	4587888	443	Scaffold1	glyoxalase family protein	PF00903.27	COG3607	R	-	-	-
gene1220	+	4589849	4591694	1846	Scaffold1	peptidase M4, thermolysin	PF02868.17;PF01447.20;PF16485.7	COG3227	O	-	-	GO:0005488;GO:0003824
gene1221	+	4591986	4593017	1032	Scaffold1	Sec63 domain protein	PF02889.18	-	-	-	-	GO:0005488;GO:0003824
gene1222	+	4594535	4595350	816	Scaffold1	hypothetical protein	-	-	-	-	-	GO:0110165
gene1223	-	4595920	4597172	1253	Scaffold1	stomatin family protein	PF01145.27;PF16200.7	COG0330	O	-	-	GO:0110165
gene1224	+	4597320	4598210	891	Scaffold1	ubiquitin-conjugating enzyme variant MMS2	PF00179.28	-	-	cmt:CCM_03991	K10704	-
gene1225	+	4599377	4600723	1347	Scaffold1	XAP5 domain-containing protein	PF04921.16	-	-	cmt:CCM_03993	K13119	GO:0110165
gene1226	-	4600861	4601316	456	Scaffold1	hypothetical protein	-	-	-	-	-	GO:0110165
gene1227	+	4601474	4601746	273	Scaffold1	-	-	-	-	-	-	-
gene1228	+	4603291	4603980	690	Scaffold1	Rossmann-like alpha/beta/alpha sandwich fold protein	PF02698.19	COG1434	M	-	-	-
gene1229	-	4604055	4606073	2019	Scaffold1	hypothetical protein	PF05971.14	COG3129	J	cmt:CCM_03996	K06970	GO:0003824;GO:0008152
gene1230	+	4608821	4611334	2514	Scaffold1	sulfatase domain protein	PF00884.25;PF01663.24	COG3083	M;T	-	-	GO:0003824;GO:0110165
gene1231	-	4611700	4612578	879	Scaffold1	ThiJ/PfpI family protein	PF17124.7;PF01965.26	COG0693	V	-	-	-
gene1232	+	4613525	4617743	4219	Scaffold1	Amino acid/polyamine transporter I	PF00324.23;PF13520.8	COG0833	E	cmt:CCM_09087	K03293	GO:0110165;GO:0009987;GO:0051179
gene1233	-	4618736	4619602	867	Scaffold1	Lipase, class 2	PF12697.9;PF01674.20	COG1075	I	-	-	GO:0003824;GO:0110165;GO:0008152;GO:0051179
gene1234	-	4621054	4623022	1969	Scaffold1	FAD binding domain protein	PF13434.8	COG2072	P	-	-	GO:0003824
gene1235	-	4623441	4629563	6123	Scaffold1	FAD monooxygenase	PF01494.21;PF07976.14	COG0654	H;C	cmt:CCM_09091	K03380	GO:0005488;GO:0003824;GO:0110165
gene1236	-	4631153	4633246	2094	Scaffold1	hexose transport-related protein	PF00083.26;PF07690.18	COG2814	G	-	-	GO:0005215;GO:0110165
gene1237	-	4634120	4636157	2038	Scaffold1	C6 zinc finger domain protein	PF11951.10;PF00172.20	-	-	-	-	GO:0140110;GO:0005488;GO:0110165
gene1238	-	4637527	4640618	3092	Scaffold1	Six-hairpin glycosidase	PF07470.15	-	-	-	-	GO:0003824;GO:0008152
gene1239	+	4645451	4648498	3048	Scaffold1	chitinase 1 precursor	PF04082.20;PF00172.20	-	-	-	-	GO:0140110;GO:0005488;GO:0110165;GO:0008152;GO:0009987
gene1240	-	4649344	4649760	417	Scaffold1	hypothetical protein	-	-	-	-	-	GO:0110165
gene1241	+	4650427	4654512	4086	Scaffold1	endothiapepsin precursor	PF00026.25	-	-	-	-	GO:0003824
gene1242	+	4656964	4658907	1944	Scaffold1	sugar transporter family protein	PF00083.26;PF07690.18	COG2814	G	cmt:CCM_05651	K08178	GO:0005215;GO:0110165;GO:0051179
gene1243	-	4659356	4659922	567	Scaffold1	hypothetical protein	-	-	-	-	-	-
gene1244	-	4660844	4661623	780	Scaffold1	heme oxygenase-like, multi-helical	-	-	-	-	-	-
gene1245	+	4661951	4665500	3550	Scaffold1	ankyrin repeat-containing domain protein	PF12796.9;PF05729.14	-	-	-	-	-
gene1246	-	4665710	4666639	930	Scaffold1	HAD-like domain protein	PF13419.8;PF00702.28	COG0637	G	cmt:CCM_05654	K17623	GO:0003824
gene1247	+	4666949	4668437	1489	Scaffold1	Tetratricopeptide-like helical	-	-	-	-	-	-
gene1248	+	4669728	4671499	1772	Scaffold1	WD40 repeat-like-containing domain protein	PF00400.34	-	-	cmt:CCM_05657	K24767	-
gene1249	-	4671831	4673553	1723	Scaffold1	hypothetical protein	PF08309.13;PF08309.13	COG4935	O	-	-	-
gene1251	-	4675183	4676973	1791	Scaffold1	chorismate synthase	PF01264.23	COG0082	E	cmt:CCM_00984	K01736	GO:0003824;GO:0008152;GO:0009987
gene1252	-	4677409	4681807	4399	Scaffold1	hypothetical protein	-	-	-	-	-	-
gene1253	+	4682537	4683318	782	Scaffold1	hypothetical protein	PF01636.25;PF01633.22	-	-	-	-	GO:0003824
gene1254	-	4684161	4686155	1995	Scaffold1	Major facilitator superfamily domain, general substrate transporter	PF07690.18;PF06609.15;PF00083.26	COG2814	G	cmt:CCM_05660	K22134	GO:0005215;GO:0110165
gene1255	+	4687534	4687998	465	Scaffold1	inositol monophosphatase family protein	-	-	-	nte:NEUTE1DRAFT85342	K01082	GO:0008152;GO:0009987
gene1256	+	4688507	4689661	1155	Scaffold1	Pantoate-beta-alanine ligase	PF02569.17	COG0414	H	cmt:CCM_05670	K01918	GO:0005488;GO:0003824;GO:0008152;GO:0009987
gene1257	+	4690098	4690595	498	Scaffold1	-	-	-	-	-	-	-
gene1258	-	4690818	4693440	2623	Scaffold1	Phospholipid/glycerol acyltransferase	PF19277.1;PF01553.23	COG2937	I	-	-	GO:0003824;GO:0008152;GO:0009987
gene1259	+	4696539	4697090	552	Scaffold1	hypothetical protein	-	-	-	-	-	GO:0003824
gene1260	+	4697825	4698526	702	Scaffold1	Ribonuclease P/MRP, p29 subunit	PF01868.18	-	-	cmt:CCM_05668	K03538	GO:0005488;GO:0003824;GO:0032991;GO:0110165;GO:0008152;GO:0009987
gene1261	+	4700190	4704358	4169	Scaffold1	GYF domain protein	PF02213.18	-	-	cmt:CCM_05667	K18730	-
gene1262	-	4704929	4708030	3102	Scaffold1	F-box domain protein	PF13432.8;PF13181.8	-	-	cmt:CCM_05666	K24935	-
gene1263	+	4719340	4720356	1017	Scaffold1	iron transport multicopper oxidase FET3 precursor	-	-	-	cmt:CCM_05131	K19791	GO:0110165
gene1264	-	4720672	4723092	2421	Scaffold1	DNA/RNA helicase, DEAD/DEAH box type	PF00270.31;PF00270.31;PF00271.33;PF04851.17	COG0513	L	cmt:CCM_05130	K14807	GO:0140657;GO:0005488;GO:0003824
gene1265	+	4723478	4725039	1562	Scaffold1	phosphatidylinositol N-acetylglucosaminyltransferase GPI3 subunit	PF08288.14;PF00534.22;PF13439.8;PF13692.8;PF13579.8	COG0438	M	cmt:CCM_05129	K03857	GO:0003824;GO:0032991;GO:0008152;GO:0009987
gene1266	-	4725369	4725998	630	Scaffold1	Bromodomain protein	-	-	-	-	-	-
gene1267	-	4726817	4730220	3404	Scaffold1	Bromodomain protein	-	-	-	-	-	GO:0110165
gene1268	-	4730648	4733125	2478	Scaffold1	Rgp1	PF08737.12	-	-	cmt:CCM_05127	K20477	-
gene1269	+	4735715	4738369	2655	Scaffold1	aldehyde dehydrogenase	PF00171.24	COG1012	I	cmt:CCM_05126	K00128	GO:0003824
gene1271	+	4740533	4743562	3030	Scaffold1	WD domain containing protein	PF00400.34;PF00400.34	-	-	-	-	GO:0003824
gene1272	+	4749290	4751791	2502	Scaffold1	C6 zinc finger domain containing protein	PF04082.20;PF00172.20	-	-	-	-	GO:0140110;GO:0005488;GO:0110165;GO:0008152;GO:0009987
gene1273	+	4753086	4753763	678	Scaffold1	hypothetical protein	PF10615.11	-	-	-	-	GO:0110165
gene1274	-	4753882	4755484	1603	Scaffold1	ATP-dependent DNA helicase recQ	PF00271.33;PF00270.31;PF16124.7	COG0514	L	-	-	GO:0140657;GO:0005488;GO:0003824;GO:0110165;GO:0008152;GO:0009987
gene1275	+	4785443	4788413	2971	Scaffold1	RAM signaling pathway, SOG2	PF10428.11;PF10428.11;PF13855.8;PF13855.8	-	-	-	-	-
gene1276	-	4790095	4792737	2643	Scaffold1	3-oxo-5-alpha-steroid 4-dehydrogenase	PF02544.18	-	-	cmt:CCM_05177	K10258	GO:0003824;GO:0110165;GO:0008152
gene1277	-	4794670	4798943	4274	Scaffold1	GTPase activating protein (Gyp5)	PF00566.20	-	-	-	-	-
gene1278	+	4802125	4814202	12078	Scaffold1	HECT protein	PF06025.14;PF06012.14;PF00632.27;PF14377.8;PF14377.8;PF14377.8	-	-	cmt:CCM_05181	K10592	GO:0003824
gene1279	-	4814966	4816622	1657	Scaffold1	Ribosomal protein S6e	PF01092.21	COG2125	J	cmt:CCM_05182	K02991	GO:0005198;GO:0110165;GO:0008152;GO:0009987
gene1280	-	4817120	4818943	1824	Scaffold1	dihydropyrimidine dehydrogenase	PF01636.25	COG3173	R	-	-	GO:0003824
gene1281	-	4819059	4820555	1497	Scaffold1	diphthamide biosynthesis protein 1	PF01866.19	COG1736	J	cmt:CCM_05185	K07561	GO:0065007;GO:0008152;GO:0009987
gene1282	-	4821126	4822516	1391	Scaffold1	aldose 1-epimerase	PF01263.22	COG2017	G	cmt:CCM_05186	K01785	GO:0005488;GO:0003824;GO:0008152
gene1283	-	4826931	4827722	792	Scaffold1	hypothetical protein	-	-	-	-	-	-
gene1284	-	4835300	4836500	1201	Scaffold1	catalase	PF00199.21	COG0693	V	maj:MAA_05879	K03781	GO:0016209;GO:0005488;GO:0003824;GO:0008152;GO:0009987;GO:0050896
gene1285	-	4837538	4838195	658	Scaffold1	hypothetical protein	-	-	-	-	-	GO:0110165
gene1286	+	4839417	4844131	4715	Scaffold1	hypothetical protein	PF04938.14	-	-	-	-	-
gene1287	-	4846895	4847464	570	Scaffold1	Ribosomal protein S27e	PF01667.19	-	-	cmt:CCM_05238	K02978	GO:0005198;GO:0110165;GO:0008152;GO:0009987
gene1288	+	4847970	4848812	843	Scaffold1	Phosducin family protein	PF02114.18	-	-	-	-	-
gene1289	+	4849242	4853362	4121	Scaffold1	Leucine Rich Repeat domain protein	PF13855.8;PF12799.9	-	-	-	-	GO:0005488;GO:0110165;GO:0009987
gene1290	-	4854016	4857393	3378	Scaffold1	hypothetical protein	PF01137.23	COG0430	A	-	-	GO:0003824;GO:0008152;GO:0009987
gene1291	-	4858288	4858818	531	Scaffold1	hypothetical protein	-	-	-	-	-	-
gene1292	+	4861206	4863722	2517	Scaffold1	hypothetical protein	-	-	-	-	-	-
gene1293	-	4864866	4865834	969	Scaffold1	short chain dehydrogenase	PF00106.27;PF13561.8;PF08659.12;PF01370.23	COG1028	I	-	-	GO:0003824
gene1294	-	4867783	4868583	801	Scaffold1	FMN-binding split barrel	PF04299.14	COG2808	T	cmt:CCM_05227	K07734	-
gene1295	+	4869781	4871815	2035	Scaffold1	TPR domain protein	-	COG3063	N;W	-	-	-
gene1296	-	4873840	4877024	3185	Scaffold1	copper amine oxidase 1	PF01179.22	COG3733	Q	cmt:CCM_05218	K00276	GO:0005488;GO:0003824;GO:0008152
gene1297	-	4877078	4877437	360	Scaffold1	copper amine oxidase 1	PF02727.18	-	-	cmt:CCM_05218	K00276	GO:0005488;GO:0003824;GO:0008152
gene1298	+	4880429	4887193	6765	Scaffold1	AMP-dependent synthetase/ligase	PF00501.30;PF13193.8;PF04488.17	COG0318	I	-	-	GO:0003824
gene1299	-	4887798	4889486	1689	Scaffold1	sphingosine N-acyltransferase lac1	PF03798.18;PF08390.13	-	-	cmt:CCM_05215	K04709	GO:0003824;GO:0110165
gene1300	+	4891736	4893433	1698	Scaffold1	bax Inhibitor family protein	PF01027.22	COG0670	P	cmt:CCM_05214	K24205	GO:0110165
gene1301	-	4894256	4895893	1638	Scaffold1	Cell division protein GTP binding protein	PF00735.20	-	-	cmt:CCM_05213	K16945	GO:0005488;GO:0009987
gene1302	-	4897144	4898185	1042	Scaffold1	Rossmann-like alpha/beta/alpha sandwich fold protein	PF01507.21	COG0175	E;H	cmt:CCM_05212	K00953	GO:0003824;GO:0110165;GO:0008152;GO:0009987
gene1303	-	4898598	4901543	2946	Scaffold1	Fungal transcriptional regulatory protein	-	-	-	-	-	GO:0140110;GO:0005488;GO:0110165;GO:0008152;GO:0009987
gene1304	+	4902363	4903688	1326	Scaffold1	WD40 repeat-like-containing domain protein	PF00400.34	-	-	cmt:CCM_05210	K22991	-
gene1305	-	4903845	4904865	1021	Scaffold1	RNA-binding motif protein, X-linked 2	PF00076.24	COG0724	J	cmt:CCM_05209	K13107	GO:0005488
gene1306	+	4905324	4907217	1894	Scaffold1	dynein light intermediate chain	PF05783.13	-	-	cmt:CCM_05207	K10416	GO:0005488;GO:0032991;GO:0110165;GO:0009987
gene1307	-	4907655	4909961	2307	Scaffold1	DUF255 domain protein	PF03190.17	COG1331	R	-	-	GO:0008152
gene1308	+	4911276	4912235	960	Scaffold1	Arb2 domain protein	-	-	-	-	-	GO:0110165;GO:0009987;GO:0051179
gene1309	+	4912682	4915873	3192	Scaffold1	Arb2 domain protein	-	-	-	-	-	GO:0110165;GO:0009987;GO:0051179
gene1310	+	4916303	4932505	16203	Scaffold1	Molybdenum cofactor biosynthesis, MoeB	PF00899.23;PF03719.17;PF00333.22	COG1179	J	cmt:CCM_05203	K22132	GO:0005198;GO:0005488;GO:0003824;GO:0032991;GO:0110165;GO:0008152;GO:0009987
gene1311	-	4932885	4933421	537	Scaffold1	DASH complex, subunit Dad3	PF08656.12	-	-	maj:MAA_01871	K11568	GO:0032991;GO:0110165;GO:0009987
gene1312	-	4933876	4939680	5805	Scaffold1	chromosome segregation ATPase family protein	-	-	-	-	-	GO:0110165;GO:0009987;GO:0051179
gene1313	-	4940433	4941801	1369	Scaffold1	mitochondrial carrier protein YHM1/SHM1	PF00153.29;PF00153.29	-	-	-	-	GO:0005215;GO:0110165;GO:0065007;GO:0009987
gene1314	-	4942525	4944576	2052	Scaffold1	RNA polymerase III subunit Rpc82	PF05645.15;PF08221.13	-	-	cmt:CCM_05195	K03023	GO:0005488;GO:0003824;GO:0032991;GO:0008152;GO:0009987
gene1315	+	4945167	4950978	5812	Scaffold1	PAB1 binding protein	PF06741.15;PF00675.22;PF05193.23	COG0612	R	-	-	GO:0005488
gene1316	+	4955562	4956794	1233	Scaffold1	hypothetical protein	-	-	-	-	-	GO:0110165
gene1317	+	4957651	4959673	2023	Scaffold1	WW Rsp5 WWP	PF00397.28	-	-	-	-	-
gene1318	-	4960171	4961033	863	Scaffold1	hypothetical protein	-	-	-	-	-	GO:0110165
gene1319	+	4962223	4965618	3396	Scaffold1	Tubulin alpha chain	PF00091.27;PF03953.19;PF00682.21	COG0119	E	cmt:CCM_05189	K07374	GO:0005198;GO:0005488;GO:0003824;GO:0032991;GO:0110165;GO:0008152;GO:0009987;GO:0051179
gene1320	+	4966029	4968322	2294	Scaffold1	vacuolar ATP synthase subunit B	PF00006.27;PF02874.25	COG1156	C	cmt:CCM_05187	K02147	GO:0140657;GO:0005215;GO:0005488;GO:0032991;GO:0110165;GO:0065007;GO:0008152;GO:0009987;GO:0051179
gene1321	-	4971890	4975308	3419	Scaffold1	NAD(P)-binding domain protein	PF00106.27;PF13561.8	COG1028	I	-	-	GO:0003824;GO:0110165
gene1322	-	4976266	4979711	3446	Scaffold1	cytoplasm to vacuole targeting Vps64	PF14138.8;PF00498.28	-	-	-	-	GO:0110165
gene1323	+	4980696	4981246	551	Scaffold1	mitochondrial genome maintenance protein Mgr2	PF10247.11	-	-	-	-	GO:0110165
gene1324	-	4981686	4982965	1280	Scaffold1	SIR2 family histone deacetylase	PF02146.19	COG0846	O	cmt:CCM_05249	K11121	GO:0005488;GO:0003824
gene1325	-	4983516	4984289	774	Scaffold1	TBP-binding repressor protein	PF00808.25	-	-	nhe:NECHADRAFT_40528	K21751	GO:0140110;GO:0005488;GO:0140223;GO:0032991;GO:0065007;GO:0009987;GO:0050896
gene1326	-	4985605	4986536	932	Scaffold1	NAD(P)-binding domain protein	PF00106.27;PF13561.8;PF08659.12	COG0300	R	-	-	GO:0003824
gene1327	-	4986805	4987905	1101	Scaffold1	Homocysteine S-methyltransferase	PF02574.18	COG2040	E	plj:VFPFJ_06118	K00547	GO:0005488;GO:0003824;GO:0008152
gene1328	-	4988737	4990605	1869	Scaffold1	CCCH zinc finger DNA binding protein	-	-	-	-	-	GO:0005488
gene1329	-	4992025	4994544	2520	Scaffold1	Fungal transcriptional regulatory protein	PF04082.20	-	-	-	-	GO:0140110;GO:0005488;GO:0110165;GO:0008152;GO:0009987
gene1330	-	4995431	4996534	1104	Scaffold1	orotidine 5'-phosphate decarboxylase	PF00215.26	COG0284	F	cmt:CCM_05256	K13421	GO:0003824;GO:0008152;GO:0009987
gene1331	+	5002506	5004112	1607	Scaffold1	CDP-diacylglycerol-inositol 3-phosphatidyltransferase PIS	PF01066.23	COG0558	I	cmt:CCM_05258	K00999	GO:0003824;GO:0110165;GO:0008152;GO:0009987
gene1332	-	5004876	5006603	1728	Scaffold1	C2HC5 finger protein	PF06221.15	-	-	-	-	GO:0005488;GO:0110165;GO:0065007
gene1333	+	5007575	5008884	1310	Scaffold1	malate dehydrogenase	PF02866.20;PF00056.25	COG0039	C	cmt:CCM_05260	K00026	GO:0005488;GO:0003824;GO:0110165;GO:0008152;GO:0009987
gene1334	-	5009507	5015207	5701	Scaffold1	cation-transporting ATPase 4	PF00122.22;PF00702.28	COG0474	P	cmt:CCM_05261	K14950	GO:0140657;GO:0005215;GO:0005488;GO:0110165;GO:0065007;GO:0009987;GO:0051179
gene1335	-	5015972	5017336	1365	Scaffold1	C4-dicarboxylate transporter/malic acid transport protein	PF03595.19	-	-	-	-	GO:0005215;GO:0110165
gene1336	+	5022047	5023940	1894	Scaffold1	hypothetical protein	PF13622.8	-	-	-	-	-
gene1337	-	5024413	5026024	1612	Scaffold1	O-methyltransferase, family 2	PF00891.20	-	-	-	-	GO:0003824;GO:0008152
gene1338	+	5027593	5033360	5768	Scaffold1	hypothetical protein	PF11917.10	-	-	-	-	-
gene1339	+	5039351	5039932	582	Scaffold1	Zinc finger, CCHC retroviral-type	-	-	-	-	-	GO:0005488;GO:0003824;GO:0110165
gene1340	-	5043748	5044893	1146	Scaffold1	geranylgeranyl pyrophosphate synthetase	-	-	-	-	-	-
gene1341	+	5045645	5053924	8280	Scaffold1	aaa family ATPase	PF13087.8;PF00004.31;PF00004.31;PF00004.31;PF13086.8;PF17866.3;PF17866.3;PF13604.8;PF13245.8	COG0464	M;D;T	-	-	GO:0140657;GO:0005488;GO:0003824
gene1342	-	5054340	5056666	2327	Scaffold1	Interferon-induced GTP-binding protein Mx	PF01031.22;PF00350.25	-	-	-	-	GO:0005488;GO:0003824
gene1343	-	5060841	5061353	513	Scaffold1	hypothetical protein	-	-	-	-	-	-
gene1344	+	5063034	5064964	1931	Scaffold1	hypothetical protein	-	-	-	-	-	-
gene1345	-	5065722	5067122	1401	Scaffold1	hypothetical protein	PF12520.10;PF12520.10	-	-	-	-	-
gene1346	+	5067524	5072206	4683	Scaffold1	hypothetical protein	PF08022.14	-	-	-	-	GO:0003824;GO:0110165
gene1347	+	5074428	5075151	724	Scaffold1	hypothetical protein	-	-	-	-	-	-
gene1348	-	5075448	5076694	1247	Scaffold1	hypothetical protein	PF11913.10	-	-	-	-	-
gene1349	+	5076993	5077337	345	Scaffold1	hypothetical protein	-	-	-	-	-	-
gene1350	-	5077746	5077976	231	Scaffold1	hypothetical protein	-	-	-	-	-	-
gene1351	-	5078389	5083225	4837	Scaffold1	hypothetical protein	PF01734.24	COG3621	R	-	-	GO:0003824;GO:0008152
gene1352	+	5085580	5087505	1926	Scaffold1	hypothetical protein	-	-	-	-	-	-
gene1353	-	5093593	5094270	678	Scaffold1	hypothetical protein	-	-	-	-	-	GO:0110165
gene1354	+	5094756	5095368	613	Scaffold1	hypothetical protein	-	-	-	-	-	-
gene1355	-	5098628	5104422	5795	Scaffold1	aaa family ATPase	PF13087.8;PF00004.31;PF00004.31;PF00004.31;PF13086.8;PF17866.3;PF17866.3;PF13245.8	COG0464	M;D;T	-	-	GO:0140657;GO:0005488;GO:0003824
gene1356	-	5110107	5110292	186	Scaffold1	-	-	-	-	-	-	-
gene1357	+	5122715	5136822	14108	Scaffold1	hypothetical protein	PF12520.10;PF17667.3;PF17667.3;PF08022.14	-	-	-	-	GO:0005488;GO:0003824;GO:0110165
gene1358	+	5138392	5140811	2420	Scaffold1	hypothetical protein	PF11702.10	-	-	-	-	-
gene1359	-	5142092	5144730	2639	Scaffold1	Zinc finger, C2H2-like protein	-	-	-	-	-	GO:0140110
gene1360	-	5147077	5147468	392	Scaffold1	hypothetical protein	-	-	-	-	-	-
gene1361	+	5152582	5154950	2369	Scaffold1	hypothetical protein	-	-	-	-	-	-
gene1362	-	5155070	5156486	1417	Scaffold1	hypothetical protein	-	-	-	-	-	-
gene1363	-	5160100	5160606	507	Scaffold1	hypothetical protein	-	-	-	-	-	-
gene1364	+	5162392	5164896	2505	Scaffold1	geranylgeranyl pyrophosphate synthetase	-	-	-	-	-	-
gene1365	-	5165654	5167055	1402	Scaffold1	hypothetical protein	PF12520.10;PF12520.10	-	-	-	-	-
gene1366	+	5167503	5170699	3197	Scaffold1	hypothetical protein	PF08022.14	-	-	-	-	GO:0003824;GO:0110165
gene1367	+	5176978	5177355	378	Scaffold1	hypothetical protein	-	-	-	-	-	-
gene1368	-	5179371	5183865	4495	Scaffold1	Stem cell self-renewal protein Piwi	PF02171.19;PF02171.19;PF16486.7;PF08699.12;PF16488.7	-	-	fpu:FPSE_01390	K11593	GO:0005488
gene1369	+	5185661	5189429	3769	Scaffold1	FluG domain-containing protein	PF11917.10;PF11917.10	-	-	-	-	-
gene1370	-	5191354	5195952	4599	Scaffold1	hypothetical protein	PF12520.10	-	-	-	-	-
gene1371	-	5200299	5203111	2813	Scaffold1	hypothetical protein	-	-	-	-	-	-
gene1372	-	5203448	5204273	826	Scaffold1	hypothetical protein	PF10307.11	-	-	-	-	-
gene1373	+	5204998	5213335	8338	Scaffold1	chitinase chiB6	PF00704.30	-	-	cmt:CCM_05688	K01183	GO:0005488;GO:0003824;GO:0110165;GO:0008152
gene1374	+	5219107	5220957	1851	Scaffold1	hypothetical protein	-	-	-	-	-	GO:0140110;GO:0005488;GO:0110165
gene1375	+	5222575	5224495	1921	Scaffold1	hypothetical protein	-	-	-	-	-	-
gene1376	+	5225915	5226591	677	Scaffold1	hypothetical protein	-	-	-	-	-	GO:0110165
gene1377	+	5226917	5228816	1900	Scaffold1	PDZ domain-containing protein	PF12812.9	COG0265	O	tre:TRIREDRAFT_55575	K22686	GO:0003824
gene1378	-	5229184	5242989	13806	Scaffold1	hypothetical protein	PF13424.8;PF13424.8;PF17874.3;PF17874.3;PF13374.8;PF13176.8;PF13181.8	-	-	-	-	-
gene1379	+	5246974	5253577	6604	Scaffold1	Dynamin, GTPase domain protein	PF00350.25;PF01031.22	-	-	-	-	GO:0005488;GO:0003824
gene1380	+	5254083	5254436	354	Scaffold1	hypothetical protein	-	-	-	-	-	-
gene1381	-	5255979	5261253	5275	Scaffold1	FluG domain-containing protein	PF11917.10	-	-	-	-	-
gene1382	+	5268941	5270326	1386	Scaffold1	aminotransferase class-III	PF00202.23	COG0161	H	-	-	GO:0005488;GO:0003824
gene1383	+	5274778	5276287	1510	Scaffold1	hypothetical protein	PF13424.8;PF13424.8;PF17874.3;PF17874.3;PF13374.8;PF13374.8;PF13176.8;PF13432.8;PF13181.8	-	-	-	-	-
gene1384	+	5283049	5283519	471	Scaffold1	hypothetical protein	-	-	-	-	-	-
gene1385	+	5285456	5285852	397	Scaffold1	methyl transferase	-	-	-	-	-	GO:0003824;GO:0008152
gene1386	-	5295768	5301118	5351	Scaffold1	hypothetical protein	-	-	-	-	-	-
gene1387	+	5304763	5305361	599	Scaffold1	Glycoside hydrolase, clan GH-D	-	-	-	-	-	GO:0003824;GO:0110165
gene1388	+	5305713	5306348	636	Scaffold1	hypothetical protein	PF11702.10;PF11702.10	-	-	-	-	-
gene1389	+	5307071	5308158	1088	Scaffold1	hypothetical protein	PF17667.3	-	-	-	-	GO:0005488;GO:0003824;GO:0110165
gene1390	+	5312330	5312986	657	Scaffold1	tat pathway signal sequence	PF10307.11	-	-	-	-	-
gene1391	-	5317379	5318056	678	Scaffold1	hypothetical protein	-	-	-	-	-	GO:0110165
gene1392	+	5320462	5341436	20975	Scaffold1	uncharacterized protein PAC_05511	PF12340.10;PF14441.8;PF12359.10	-	-	-	-	-
gene1393	+	5343563	5343793	231	Scaffold1	-	-	-	-	-	-	-
gene1394	+	5345298	5352836	7539	Scaffold1	restless-like transposase	PF00350.25;PF01031.22	-	-	-	-	GO:0005488;GO:0003824
gene1395	+	5353447	5355066	1620	Scaffold1	C6 finger domain-containing protein	-	-	-	-	-	GO:0140110;GO:0005488;GO:0110165
gene1396	-	5356322	5363668	7347	Scaffold1	hypothetical protein	PF13391.8	-	-	-	-	-
gene1397	-	5363802	5364545	744	Scaffold1	hypothetical protein	-	-	-	-	-	-
gene1398	+	5366798	5372954	6157	Scaffold1	hypothetical protein	PF01734.24	COG3621	R	-	-	GO:0003824;GO:0008152
gene1399	-	5373363	5373843	481	Scaffold1	hypothetical protein	-	-	-	-	-	-
gene1400	+	5374006	5375013	1008	Scaffold1	hypothetical protein	PF11913.10	-	-	-	-	-
gene1401	-	5375489	5376212	724	Scaffold1	hypothetical protein	-	-	-	-	-	-
gene1402	+	5381254	5381853	600	Scaffold1	Glyoxalase/bleomycin resistance protein/dioxygenase	-	COG0346	Q	-	-	GO:0003824
gene1403	-	5388146	5392776	4631	Scaffold1	phosphoribosyl transferase domain protein	PF00156.29	COG0503	F	-	-	GO:0005488;GO:0003824;GO:0110165;GO:0008152;GO:0009987
gene1404	+	5393304	5394221	918	Scaffold1	glr2961-like protein	-	COG1525	L	-	-	GO:0003824;GO:0110165
gene1405	+	5399522	5400531	1010	Scaffold1	Interferon-induced GTP-binding protein Mx	PF00350.25;PF01926.25	-	-	-	-	GO:0005488;GO:0003824
gene1406	-	5401425	5403642	2218	Scaffold1	Transcription factor	-	-	-	-	-	GO:0140110;GO:0005488;GO:0110165
gene1407	-	5411627	5411878	252	Scaffold1	-	-	-	-	-	-	-
gene1408	+	5413648	5414144	497	Scaffold1	hypothetical protein	-	-	-	-	-	-
gene1409	-	5414930	5416323	1394	Scaffold1	ribose-phosphate pyrophosphokinase	PF14572.8;PF13793.8;PF00156.29	COG0462	F	cmt:CCM_02500	K00948	GO:0005488;GO:0003824;GO:0008152;GO:0009987
gene1410	+	5418374	5419951	1578	Scaffold1	hypothetical protein	-	-	-	-	-	GO:0005488;GO:0003824
gene1411	+	5428273	5430625	2353	Scaffold1	hypothetical protein	-	-	-	-	-	-
gene1412	+	5434783	5436571	1789	Scaffold1	hypothetical protein	-	-	-	-	-	-
gene1413	+	5436893	5438022	1130	Scaffold1	hypothetical protein	PF13391.8	-	-	-	-	-
gene1414	-	5457878	5458653	776	Scaffold1	hypothetical protein	-	-	-	-	-	-
gene1415	-	5461897	5464954	3058	Scaffold1	myb family transcription factor	-	-	-	-	-	-
gene1416	+	5474065	5477415	3351	Scaffold1	WD repeat containing protein pop1	PF00400.34;PF00400.34;PF00400.34;PF00400.34;PF00400.34;PF00646.35;PF12937.9	-	-	cmt:CCM_05267	K03361	GO:0009987
gene1417	+	5478623	5478835	213	Scaffold1	DUF858 domain-containing protein	PF05891.14	-	-	cmt:CCM_05270	K16219	GO:0003824;GO:0008152;GO:0009987
gene1418	-	5479680	5484721	5042	Scaffold1	hypothetical protein	PF00890.26;PF13450.8	COG3573	R	-	-	GO:0003824
gene1419	+	5485513	5487375	1863	Scaffold1	-	-	-	-	-	-	-
gene1420	+	5488732	5489409	678	Scaffold1	Glutathione S-transferase, protein	PF14497.8;PF02798.22;PF13417.8;PF13409.8;PF00043.27	COG0625	O	cmt:CCM_05274	K00799	GO:0003824;GO:0008152;GO:0009987
gene1421	-	5489657	5491337	1681	Scaffold1	signal recognition particle 54 kDa protein	PF00448.24;PF02978.21;PF02881.21;PF02492.21;PF13671.8;PF06414.14	COG0541	U	cmt:CCM_05275	K03106	GO:0005488;GO:0003824;GO:0032991;GO:0009987;GO:0051179
gene1422	-	5491726	5494487	2762	Scaffold1	FAD dependent oxidoreductase superfamily	PF00069.27;PF01266.26;PF07714.19	COG0515	T	-	-	GO:0005488;GO:0003824;GO:0008152;GO:0009987
gene1423	+	5495610	5496230	621	Scaffold1	hypothetical protein	-	-	-	-	-	GO:0003824
gene1424	-	5497031	5497705	675	Scaffold1	hypothetical protein	-	-	-	-	-	-
gene1425	-	5498836	5501029	2194	Scaffold1	Major facilitator superfamily domain, general substrate transporter	PF07690.18	COG2271	G	-	-	GO:0005215;GO:0110165
gene1426	+	5502941	5503514	574	Scaffold1	salicylate hydroxylase	-	-	-	pno:SNOG_08247	K00480	GO:0005488
gene1427	-	5503725	5504261	537	Scaffold1	OsmC family protein	PF02566.21	COG1764	V	-	-	GO:0050896
gene1428	+	5505385	5505780	396	Scaffold1	copper resistance protein Crd2	-	-	-	-	-	-
gene1429	+	5506667	5508544	1878	Scaffold1	Regulator of chromosome condensation/beta-lactamase-inhibitor protein II	PF00415.20;PF00415.20;PF00415.20;PF00415.20;PF00415.20;PF13540.8;PF13540.8;PF13540.8	COG5184	D;Z	cmt:CCM_05281	K11493	GO:0098772;GO:0110165;GO:0065007;GO:0009987;GO:0051179
gene1430	-	5509413	5511482	2070	Scaffold1	Golgi membrane	-	-	-	cmt:CCM_05282	K20363	GO:0110165
gene1431	+	5511990	5514135	2146	Scaffold1	PAP/25A-associated-like protein	PF03828.21;PF01909.25	-	-	cmt:CCM_05284	K03514	GO:0003824
gene1432	-	5514818	5518355	3538	Scaffold1	Fungal transcriptional regulatory protein	PF00172.20	-	-	-	-	GO:0140110;GO:0005488;GO:0110165
gene1433	-	5518479	5519876	1398	Scaffold1	-	-	-	-	-	-	-
gene1434	+	5520732	5528273	7542	Scaffold1	glycoside hydrolase family 55 protein	PF12708.9;PF12708.9	-	-	-	-	GO:0003824;GO:0110165;GO:0008152
gene1435	-	5529815	5532243	2429	Scaffold1	hypothetical protein	PF07714.19;PF00069.27;PF06293.16	COG0515	T	-	-	GO:0005488;GO:0003824;GO:0110165
gene1436	+	5533571	5534557	987	Scaffold1	dihydrodipicolinate synthase	PF00701.24	COG0329	E;M	cmt:CCM_05289	K18123	GO:0003824
gene1437	-	5534889	5535394	506	Scaffold1	L-PSP endoribonuclease family protein Brt1	PF01042.23	COG0251	V	-	-	-
gene1438	+	5536993	5538624	1632	Scaffold1	Major facilitator superfamily transporter	PF07690.18	COG2271	G	-	-	GO:0005215;GO:0110165
gene1439	-	5538811	5539263	453	Scaffold1	hypothetical protein	-	-	-	-	-	GO:0140110;GO:0005488;GO:0110165;GO:0008152;GO:0009987
gene1440	+	5540298	5544335	4038	Scaffold1	hypothetical protein	-	-	-	-	-	-
gene1441	+	5545451	5547916	2466	Scaffold1	plastidic glucose transporter 4	PF00083.26;PF07690.18;PF06609.15	COG2814	G	-	-	GO:0005215;GO:0110165;GO:0051179
gene1442	-	5549190	5550350	1161	Scaffold1	hypothetical protein	PF01636.25	-	-	-	-	-
gene1443	+	5552885	5553667	783	Scaffold1	hypothetical protein	-	-	-	-	-	-
gene1444	+	5554070	5555473	1404	Scaffold1	dolichyl-phosphate mannosyltransferase polypeptide 3	PF08285.13	-	-	cmt:CCM_05300	K09659	GO:0003824;GO:0110165;GO:0008152;GO:0009987
gene1445	-	5555936	5559348	3413	Scaffold1	hypothetical protein	-	-	-	-	-	-
gene1446	+	5559795	5560655	861	Scaffold1	Oxidoreductase-like protein	PF09791.11	-	-	-	-	-
gene1447	-	5561657	5564673	3017	Scaffold1	hypothetical protein	-	COG2236	H	-	-	-
gene1448	+	5566411	5567391	981	Scaffold1	hypothetical protein	-	-	-	-	-	-
gene1449	-	5568044	5569773	1730	Scaffold1	Cytochrome P450	PF00067.24	COG2124	Q;V	-	-	GO:0005488;GO:0003824;GO:0110165
gene1450	+	5571676	5577410	5735	Scaffold1	AMP-binding enzyme family protein	PF00501.30	COG0318	I	-	-	-
gene1451	-	5577549	5583613	6065	Scaffold1	peroxisomal membrane protein Pex23-Penicillium chrysogenum	PF06398.13;PF14269.8	-	-	-	-	GO:0110165
gene1452	-	5586802	5589943	3142	Scaffold1	Ribosomal protein L50, mitochondria	PF10501.11	-	-	-	-	GO:0110165
gene1453	-	5590769	5592090	1322	Scaffold1	phospho-2-dehydro-3-deoxyheptonate aldolase	PF00793.22	COG0722	E	cmt:CCM_05313	K01626	GO:0003824;GO:0008152;GO:0009987
gene1454	+	5594345	5595244	900	Scaffold1	hypothetical protein	-	-	-	-	-	-
gene1455	-	5596203	5597123	921	Scaffold1	hypothetical protein	PF14880.8	-	-	-	-	GO:0110165
gene1456	+	5598440	5599602	1163	Scaffold1	60S ribosomal protein L13	PF01294.20	-	-	cmt:CCM_05316	K02873	GO:0005198;GO:0110165;GO:0008152;GO:0009987
gene1457	-	5599946	5602295	2350	Scaffold1	Armadillo-type fold domain containing protein	-	-	-	-	-	GO:0098772;GO:0065007
gene1458	+	5603094	5603658	565	Scaffold1	Protein Transporter, Pam16	PF03656.15	-	-	nhe:NECHADRAFT_77487	K17805	GO:0032991;GO:0009987;GO:0051179
gene1459	-	5604101	5606400	2300	Scaffold1	Biotin--acetyl-CoA-carboxylase ligase	PF09825.11;PF03099.21	COG4285	R	cmt:CCM_05319	K01942	GO:0003824
gene1460	+	5606514	5607158	645	Scaffold1	Cytochrome oxidase assembly factor 4	-	-	-	-	-	GO:0110165;GO:0009987
gene1461	+	5607398	5608442	1045	Scaffold1	mitochondrial genome maintenance protein MGM101	PF06420.14	-	-	-	-	GO:0005488;GO:0110165;GO:0008152;GO:0009987;GO:0050896
gene1462	-	5608817	5609991	1175	Scaffold1	HVA22 domain membrane protein	PF03134.21	-	-	cmt:CCM_05321	K17338	GO:0110165
gene1463	-	5611277	5612461	1185	Scaffold1	Methionine synthase, vitamin-B12 independent	PF01717.20	COG0620	E	-	-	GO:0005488;GO:0003824;GO:0008152;GO:0009987
gene1464	+	5615203	5616565	1363	Scaffold1	Carbohydrate-binding WSC	PF01822.21	-	-	-	-	-
gene1465	+	5619624	5620879	1256	Scaffold1	Methyltransferase type 11	PF13489.8;PF13847.8;PF08241.14;PF13649.8;PF08242.14;PF01209.20	-	-	-	-	GO:0003824;GO:0008152
gene1466	+	5628422	5629771	1350	Scaffold1	hypothetical protein	-	-	-	-	-	-
gene1467	-	5633440	5633955	516	Scaffold1	hypothetical protein	-	-	-	-	-	GO:0110165
gene1468	-	5634647	5635303	657	Scaffold1	cytidine/deoxycytidylate deaminase family protein	PF00383.25	COG0590	J	-	-	GO:0003824
gene1469	+	5635784	5636974	1191	Scaffold1	UPF0665 family protein c	PF10294.11	-	-	-	-	GO:0110165
gene1470	-	5637120	5638105	986	Scaffold1	hypothetical protein	-	COG3583	S	-	-	GO:0005488
gene1471	-	5638959	5639730	772	Scaffold1	hypothetical protein	PF12697.9	COG0596	H;R	-	-	GO:0005488;GO:0003824;GO:0032991;GO:0009987
gene1472	+	5642425	5645803	3379	Scaffold1	Extracellular membrane protein, CFEM domain protein	PF16499.7;PF16499.7;PF17801.3;PF05730.13;PF02065.20	COG3345	G	-	-	GO:0003824;GO:0110165;GO:0008152
gene1473	-	5646043	5647949	1907	Scaffold1	dibenzothiophene desulfurization enzyme A	PF00296.22	COG2141	H;R	-	-	GO:0003824
gene1474	-	5648520	5653082	4563	Scaffold1	hypothetical protein	PF00743.21;PF07992.16;PF13450.8;PF05978.18	COG2072	P	-	-	GO:0005215;GO:0005488;GO:0003824;GO:0110165
gene1475	+	5653349	5654496	1148	Scaffold1	Alcohol dehydrogenase superfamily, zinc-containing	PF00107.28;PF13602.8	COG0604	C;R	-	-	GO:0003824
gene1476	+	5655887	5656579	693	Scaffold1	hypothetical protein	-	-	-	-	-	-
gene1477	+	5659864	5665370	5507	Scaffold1	FAD binding domain protein	PF01565.25	COG0277	C	-	-	GO:0005488;GO:0003824
gene1478	+	5666003	5667019	1017	Scaffold1	hypothetical protein	PF05742.14	COG3332	R	-	-	-
gene1479	-	5669657	5674949	5293	Scaffold1	Transcription factor Tfb2	PF03849.16;PF18307.3	-	-	cmt:CCM_04364	K03144	GO:0098772;GO:0032991;GO:0008152;GO:0009987;GO:0050896
gene1480	-	5676747	5678280	1534	Scaffold1	hypothetical protein	-	-	-	-	-	GO:0110165
gene1481	-	5678880	5680547	1668	Scaffold1	Fatty acid hydroxylase	PF04116.15	COG3000	I	-	-	GO:0005488;GO:0003824;GO:0110165;GO:0008152
gene1482	+	5681214	5681914	701	Scaffold1	nitroreductase family protein	PF00881.26	COG3560	R	cmt:CCM_04369	K07078	GO:0003824;GO:0009987;GO:0050896
gene1483	-	5692762	5697111	4350	Scaffold1	-	-	-	-	-	-	-
gene1484	+	5697607	5698281	675	Scaffold1	Cell wall galactomannoprotein	PF12296.10	-	-	-	-	GO:0110165
gene1485	+	5699758	5704660	4903	Scaffold1	MFS transporter	PF07690.18	-	-	-	-	GO:0005215;GO:0110165
gene1486	+	5705629	5709006	3378	Scaffold1	Fungal transcriptional regulatory protein	PF04082.20;PF00172.20	-	-	-	-	GO:0140110;GO:0005488;GO:0110165;GO:0008152;GO:0009987
gene1487	+	5709886	5717637	7752	Scaffold1	Leucine-rich repeat protein	PF13855.8;PF13855.8;PF10056.11;PF13516.8;PF13516.8;PF13516.8;PF13516.8;PF13516.8;PF13516.8;PF13516.8;PF13516.8;PF13516.8;PF06500.13	COG1506	E	-	-	-
gene1488	+	5718098	5718691	594	Scaffold1	hypothetical protein	-	-	-	-	-	GO:0110165
gene1489	+	5720083	5721512	1430	Scaffold1	Aminoglycoside phosphotransferase	-	-	-	-	-	GO:0003824
gene1490	+	5722510	5724153	1644	Scaffold1	hypothetical protein	-	-	-	-	-	-
gene1491	+	5724865	5726121	1257	Scaffold1	3-ketoacyl-CoA thiolase A	PF00108.25;PF02803.20	COG0183	I	ttt:THITE_2110581	K07513	GO:0003824
gene1492	-	5726267	5734618	8352	Scaffold1	von Willebrand factor, type A	PF14623.8;PF00092.30;PF13519.8;PF13768.8;PF14624.8;PF13508.9;PF00583.27	COG0456	J	-	-	-
gene1493	-	5737205	5740171	2967	Scaffold1	hypothetical protein	-	-	-	-	-	-
gene1494	-	5746001	5747777	1777	Scaffold1	outer membrane protein	PF01103.25	-	-	cmt:CCM_04391	K07277	GO:0110165
gene1495	+	5748197	5749104	908	Scaffold1	ubiquitin-conjugating enzyme	PF00179.28	-	-	cmt:CCM_04392	K04554	GO:0110165
gene1496	+	5749815	5752781	2967	Scaffold1	hypothetical protein	-	-	-	-	-	-
gene1497	+	5754183	5756402	2220	Scaffold1	Ankyrin repeat-containing protein	PF12796.9;PF12796.9;PF13637.8;PF00023.32;PF00023.32	-	-	-	-	-
gene1498	+	5757049	5758874	1826	Scaffold1	hypothetical protein	-	-	-	-	-	GO:0110165
gene1499	-	5759407	5762658	3252	Scaffold1	Oligopeptide transporter OPT superfamily	PF03169.17	-	-	-	-	GO:0110165;GO:0009987;GO:0051179
gene1500	-	5766937	5768893	1957	Scaffold1	homogentisate 1,2-dioxygenase	PF04209.15	COG3508	Q	cmt:CCM_04397	K00451	GO:0005488;GO:0003824;GO:0008152;GO:0009987
gene1501	-	5769717	5770584	868	Scaffold1	hypothetical protein	-	-	-	-	-	-
gene1502	-	5772927	5774775	1849	Scaffold1	General substrate transporter	PF00083.26;PF00083.26	COG0477	G;E;P;R	cmt:CCM_09544	K08139	GO:0005215;GO:0110165;GO:0051179
gene1503	+	5780090	5781469	1380	Scaffold1	hypothetical protein	-	-	-	-	-	-
gene1504	-	5781835	5782690	856	Scaffold1	hypothetical protein	-	-	-	-	-	GO:0110165
gene1505	+	5783692	5784489	798	Scaffold1	hypothetical protein	-	-	-	-	-	-
gene1506	-	5784499	5786206	1708	Scaffold1	hypothetical protein	-	-	-	-	-	-
gene1507	-	5787167	5788080	914	Scaffold1	actin cytoskeleton protein	PF00076.24	-	-	-	-	GO:0005488
gene1508	+	5788916	5794072	5157	Scaffold1	candidapepsin-4 precursor	PF00026.25;PF00300.24	COG0406	G	-	-	GO:0003824
gene1509	-	5794360	5795763	1404	Scaffold1	Aminotransferase class-III	PF00202.23	COG0160	E	-	-	GO:0005488;GO:0003824
gene1510	-	5795982	5798005	2024	Scaffold1	N-terminal binuclear Zn cluster-containing/DNA binding domain-containing protein	-	-	-	-	-	GO:0140110;GO:0005488;GO:0110165;GO:0008152;GO:0009987
gene1511	-	5801013	5803586	2574	Scaffold1	Protein kinase-like domain protein	PF01636.25	-	-	-	-	GO:0003824
gene1512	-	5804298	5811742	7445	Scaffold1	Na(+)/H(+) antiporter 2	PF00999.23;PF00075.26;PF01693.18;PF01693.18	COG0025	P	cmt:CCM_04413	K24160	GO:0005215;GO:0005488;GO:0003824;GO:0110165
gene1513	+	5816562	5818917	2356	Scaffold1	hypothetical protein	PF01591.20;PF01591.20;PF00300.24	COG0406	G	cmt:CCM_04416	K00900	GO:0005488;GO:0003824;GO:0008152;GO:0009987
gene1514	+	5819634	5819905	272	Scaffold1	-	-	-	-	-	-	-
gene1515	-	5822382	5824657	2276	Scaffold1	argininosuccinate synthase	PF00764.21	COG0137	E	cmt:CCM_02400	K01940	GO:0005488;GO:0003824;GO:0110165;GO:0008152;GO:0009987
gene1516	-	5826483	5827418	936	Scaffold1	hypothetical protein	PF02423.17	COG2423	E	-	-	-
gene1517	-	5828095	5829435	1341	Scaffold1	U3 small nucleolar RNA associated protein	PF04158.16;PF00400.34;PF00400.34;PF00400.34;PF00400.34	-	-	cmt:CCM_04417	K11806	GO:0032991;GO:0110165;GO:0008152;GO:0009987
gene1518	+	5829858	5831041	1184	Scaffold1	RNA polymerase II subunit 3	PF01000.28;PF01193.26	COG0202	K	cmt:CCM_04418	K03011	GO:0005488;GO:0003824;GO:0008152;GO:0009987
gene1519	-	5831616	5832821	1206	Scaffold1	hypothetical protein	PF00153.29;PF00153.29;PF00153.29	-	-	cmt:CCM_04419	K13577	GO:0005215;GO:0110165;GO:0009987;GO:0051179
gene1520	+	5833587	5835120	1534	Scaffold1	phenylalanyl-tRNA synthetase	PF01409.22;PF01409.22;PF03147.16	COG0016	J	cmt:CCM_04421	K01889	GO:0005488;GO:0003824;GO:0110165;GO:0008152;GO:0009987
gene1521	-	5836503	5837018	516	Scaffold1	-	-	-	-	-	-	-
gene1522	+	5837900	5838679	780	Scaffold1	Calcipressin	PF04847.14	-	-	-	-	GO:0005488;GO:0065007;GO:0009987
gene1523	+	5839756	5840742	987	Scaffold1	Neugrin-related protein	PF06413.13	-	-	-	-	GO:0110165
gene1524	-	5841679	5842452	774	Scaffold1	-	-	-	-	-	-	-
gene1525	+	5844360	5845503	1144	Scaffold1	NAD(P)-binding domain protein	PF00106.27;PF13561.8;PF08659.12	COG0300	R	-	-	GO:0003824;GO:0110165
gene1526	+	5846456	5848530	2075	Scaffold1	Glycolipid anchored surface protein GAS1	PF03198.16	-	-	cmt:CCM_04426	K22832	GO:0003824;GO:0110165
gene1527	+	5849818	5853067	3250	Scaffold1	Telomere repeat-binding factor, dimerization domain protein	PF08558.12	-	-	cmt:CCM_04428	K22485	GO:0005488;GO:0009987
gene1528	-	5853784	5858070	4287	Scaffold1	hypothetical protein	PF04886.14	-	-	-	-	-
gene1529	-	5860168	5861535	1368	Scaffold1	WD domain containing protein	PF00400.34	-	-	cmt:CCM_04432	K14829	-
gene1530	+	5864386	5866827	2442	Scaffold1	hypothetical protein	-	-	-	-	-	-
gene1531	-	5867636	5869599	1964	Scaffold1	hypothetical protein	-	-	-	-	-	GO:0110165
gene1532	+	5872225	5873578	1354	Scaffold1	CLN3 protein	PF02487.19	-	-	cmt:CCM_04435	K12389	GO:0110165
gene1533	-	5873796	5874566	771	Scaffold1	Methyltransferase type 11	PF13649.8;PF08242.14;PF08241.14;PF13489.8;PF13847.8	COG2226	H	-	-	GO:0003824;GO:0008152
gene1534	-	5875258	5876298	1041	Scaffold1	WW/Rsp5/WWP domain protein	PF00397.28	-	-	-	-	-
gene1535	+	5876776	5896548	19773	Scaffold1	-	-	-	-	-	-	-
gene1536	+	5897748	5901810	4063	Scaffold1	metacaspase CasA	PF00656.24	COG1075	I	cmt:CCM_04442	K22684	GO:0003824;GO:0009987
gene1537	+	5903634	5904350	717	Scaffold1	Acyl-CoA N-acyltransferase	-	-	-	-	-	GO:0003824
gene1538	-	5904533	5905664	1132	Scaffold1	serine family amino acid catabolism-related protein	PF00291.27	COG1171	E	cmt:CCM_04445	K17989	GO:0005488;GO:0008152;GO:0009987
gene1539	-	5906245	5908292	2048	Scaffold1	alcohol oxidase	PF00732.21;PF05199.15;PF05834.14	COG2303	I;R	trg:TRUGW13939_05386	K17066	GO:0005488;GO:0003824
gene1540	-	5908718	5910473	1756	Scaffold1	hypothetical protein	-	-	-	-	-	GO:0110165
gene1541	+	5911266	5911510	245	Scaffold1	-	-	-	-	-	-	-
gene1542	-	5911809	5914573	2765	Scaffold1	Casein kinase II, regulatory subunit	PF04082.20;PF00172.20	-	-	-	-	GO:0140110;GO:0098772;GO:0005488;GO:0003824;GO:0032991;GO:0110165;GO:0008152;GO:0009987
gene1543	-	5915508	5916871	1364	Scaffold1	fumarylacetoacetase	PF01557.20;PF09298.13	COG0179	Q	cmt:CCM_04449	K01555	GO:0005488;GO:0003824;GO:0008152;GO:0009987
gene1544	-	5917968	5919700	1733	Scaffold1	protein BFR2	PF08164.14;PF13339.8	-	-	cmt:CCM_04450	K14782	GO:0110165
gene1545	+	5920848	5921141	294	Scaffold1	Iron-sulfur protein NUBPL	PF10609.11	COG0489	D	cmt:CCM_04451	K03593	GO:0005488;GO:0003824;GO:0008152;GO:0009987
gene1546	-	5921466	5925716	4251	Scaffold1	hypothetical protein	PF18115.3;PF11309.10	-	-	-	-	GO:0110165
gene1547	+	5926858	5933834	6977	Scaffold1	Beta-ketoacyl synthase	PF00109.28;PF16073.7;PF02801.24;PF00698.23;PF00550.27;PF00550.27;PF00975.22;PF14765.8	COG1028	I	-	-	GO:0005488;GO:0003824;GO:0008152;GO:0009987
gene1549	-	5934838	5939100	4263	Scaffold1	NAD(P)-binding domain protein	PF13561.8;PF00106.27;PF08659.12;PF00149.30	COG1028	I	cmt:CCM_03662	K00059	GO:0003824
gene1552	+	5940664	5941313	650	Scaffold1	conidial pigment biosynthesis scytalone dehydratase Arp1	PF02982.16;PF13577.8	-	-	cmt:CCM_03661	K17740	GO:0003824;GO:0008152;GO:0009987
gene1553	+	5942768	5944411	1644	Scaffold1	hypothetical protein	-	-	-	-	-	-
gene1554	+	5947557	5951623	4067	Scaffold1	Nucleotide-binding, alpha-beta plait	PF01265.19	-	-	-	-	GO:0005488;GO:0003824;GO:0110165
gene1555	-	5951740	5953544	1805	Scaffold1	Beta-lactamase/transpeptidase-like protein	PF00144.26	COG1680	V	-	-	-
gene1556	+	5954348	5957585	3238	Scaffold1	Zn(2)-C6 fungal-type DNA-binding domain protein	-	-	-	-	-	GO:0140110;GO:0005488;GO:0110165
gene1557	+	5961501	5962552	1052	Scaffold1	nitrilase	PF00153.29;PF00153.29;PF00153.29	-	-	cmt:CCM_04459	K10838	GO:0110165;GO:0009987;GO:0051179
gene1558	+	5963306	5972671	9366	Scaffold1	ABC transporter	PF00005.29;PF00005.29;PF03835.17;PF12698.9;PF12698.9;PF10405.11;PF10403.11;PF10404.11	COG1131	V	cmt:CCM_04460	K05643	GO:0140657;GO:0005215;GO:0005488;GO:0110165
gene1559	-	5973436	5977663	4228	Scaffold1	ATPase-like, ATP-binding domain protein	PF00360.22;PF02518.28;PF00072.26;PF01590.28;PF00512.27;PF08446.13	COG0784	T	-	-	GO:0140299;GO:0005488;GO:0060089;GO:0003824;GO:0065007;GO:0008152;GO:0009987;GO:0050896
gene1560	-	5981080	5982135	1056	Scaffold1	-	-	-	-	-	-	-
gene1561	+	5992821	5994343	1523	Scaffold1	Copper fist DNA binding domain protein	-	-	-	-	-	GO:0140110;GO:0005488;GO:0110165
gene1562	-	5997364	5999646	2283	Scaffold1	Fungal transcriptional regulatory protein	PF00172.20	-	-	-	-	GO:0140110;GO:0005488;GO:0110165
gene1563	+	6002203	6005780	3578	Scaffold1	Exonuclease, RNase T/DNA polymerase III	PF13423.8;PF00929.26	-	-	cmt:CCM_04466	K12571	GO:0005488;GO:0003824;GO:0032991;GO:0065007;GO:0008152;GO:0009987
gene1564	-	6006910	6007996	1087	Scaffold1	casein kinase II beta subunit	PF01214.20	-	-	cmt:CCM_04467	K03115	GO:0098772;GO:0003824;GO:0032991
gene1565	-	6010470	6011170	701	Scaffold1	EF hand family protein	PF13499.8;PF13833.8;PF13202.8	-	-	cmt:CCM_04480	K16466	GO:0005488
gene1566	+	6012433	6016581	4149	Scaffold1	nucleoporin SONB	PF04096.16;PF13634.8;PF13634.8;PF13634.8;PF13634.8;PF13634.8;PF13634.8;PF13634.8;PF13634.8	-	-	cmt:CCM_04481	K14297	GO:0005198;GO:0032991;GO:0051179
gene1567	+	6017393	6018732	1340	Scaffold1	nucleoporin SONB	PF12110.10	-	-	cmt:CCM_04481	K14297	GO:0005198;GO:0032991;GO:0051179
gene1568	-	6019311	6022580	3270	Scaffold1	Acyl-CoA N-acyltransferase	PF01853.20;PF17772.3;PF16866.7	-	-	cmt:CCM_04476	K11378	GO:0005488;GO:0003824;GO:0065007
gene1569	+	6023234	6023673	440	Scaffold1	hypothetical protein	PF15879.7	-	-	-	-	GO:0110165
gene1570	+	6025043	6026683	1641	Scaffold1	60S ribosomal protein L8	PF01248.28	COG1358	J	cmt:CCM_04473	K02936	GO:0005488;GO:0032991;GO:0009987
gene1571	+	6027635	6029506	1872	Scaffold1	FAD binding domain-containing protein	PF01494.21	COG0654	H;C	-	-	GO:0005488
gene1572	-	6030757	6033240	2484	Scaffold1	integral membrane protein	-	-	-	-	-	GO:0110165
gene1573	+	6039719	6041278	1560	Scaffold1	Major facilitator superfamily domain, general substrate transporter	PF07690.18	COG2271	G	-	-	GO:0005215;GO:0110165
gene1574	-	6042295	6044976	2682	Scaffold1	phosphoenolpyruvate carboxykinase	PF01293.22	COG1866	C	cmt:CCM_04470	K01610	GO:0005488;GO:0003824;GO:0110165;GO:0008152
gene1575	-	6052626	6055560	2935	Scaffold1	eukaryotic peptide chain release factor GTP-binding subunit	PF00009.29;PF03143.19;PF03144.27	COG5256	J	cmt:CCM_04469	K03267	GO:0045182;GO:0005488;GO:0003824;GO:0065007;GO:0008152;GO:0009987
gene1576	+	6055562	6057220	1659	Scaffold1	Ran GTP-binding protein	PF05508.13	-	-	-	-	-
gene1577	-	6057572	6066005	8434	Scaffold1	BTB domain and ankyrin repeat containing protein	PF01417.22;PF00415.20;PF00415.20;PF00651.33;PF13637.8;PF13540.8	-	-	cmt:CCM_04478	K24810	-
gene1578	+	6066949	6068789	1841	Scaffold1	mitochondrial 2-oxodicarboxylate carrier 2	PF00153.29;PF00153.29;PF00153.29	-	-	cmt:CCM_04477	K15110	GO:0110165;GO:0009987;GO:0051179
gene1579	+	6069064	6073063	4000	Scaffold1	short-chain dehydrogenase	PF13561.8;PF00106.27;PF08659.12	COG1028	I	-	-	GO:0003824
gene1580	+	6074356	6078545	4190	Scaffold1	hypothetical protein	-	-	-	-	-	-
gene1581	-	6079317	6079766	450	Scaffold1	Autophagy-related protein 13	-	-	-	cmt:CCM_04483	K08331	GO:0032991;GO:0110165;GO:0009987
gene1582	-	6080074	6082185	2112	Scaffold1	Autophagy-related protein 13	PF10033.11;PF10033.11	-	-	cmt:CCM_04483	K08331	GO:0032991;GO:0110165;GO:0009987
gene1583	+	6085351	6087498	2148	Scaffold1	SH3 domain protein	PF00790.21;PF00018.30;PF07653.19;PF14604.8;PF03127.16	-	-	cmt:CCM_04484	K04705	GO:0110165;GO:0009987;GO:0051179
gene1584	-	6088005	6091313	3309	Scaffold1	SNF2 family helicase/ATPase	PF00176.25;PF00271.33;PF04851.17	COG0553	K;L	-	-	GO:0140657;GO:0005488;GO:0003824;GO:0110165
gene1585	-	6092114	6092881	768	Scaffold1	nuclear transport factor 2	PF02136.22	-	-	-	-	-
gene1586	-	6093846	6104374	10529	Scaffold1	SH3 domain protein	PF06775.16;PF00144.26;PF00611.25;PF00018.30	COG1680	V	-	-	GO:0110165;GO:0008152;GO:0051179
gene1587	+	6104709	6111828	7120	Scaffold1	CCR4-Not complex component, Not1	PF04054.17;PF16415.7;PF12842.9;PF16417.7;PF16418.7	-	-	cmt:CCM_04489	K12604	GO:0032991;GO:0110165;GO:0065007
gene1588	-	6112281	6113252	972	Scaffold1	Phenazine biosynthesis PhzC/PhzF protein	PF02567.18;PF02567.18	COG0384	R	-	-	GO:0003824;GO:0008152
gene1589	+	6118331	6119516	1186	Scaffold1	hypothetical protein	-	-	-	-	-	-
gene1590	+	6120039	6121484	1446	Scaffold1	-	-	-	-	-	-	-
gene1591	+	6121948	6125753	3806	Scaffold1	cell division control protein 2	PF00069.27;PF07714.19;PF01205.21	COG0515	T	-	-	GO:0005488;GO:0003824;GO:0009987
gene1592	-	6126464	6129524	3061	Scaffold1	hypothetical protein	-	-	-	-	-	GO:0140110;GO:0005488;GO:0110165
gene1593	+	6137801	6138946	1146	Scaffold1	cyclin	PF00134.25;PF08613.13	-	-	cmt:CCM_04499	K06656	-
gene1594	-	6140955	6147648	6694	Scaffold1	ATPase, P-type, K/Mg/Cd/Cu/Zn/Na/Ca/Na/H-transporter	PF00450.24;PF00122.22;PF00702.28;PF00403.28	COG2217	P	cmt:CCM_04500	K17686	GO:0140657;GO:0005215;GO:0005488;GO:0110165
gene1595	-	6148928	6149854	927	Scaffold1	hexaprenyldihydroxybenzoate methyltransferase	PF13489.8;PF08241.14;PF13649.8;PF13847.8;PF08242.14;PF06325.15	COG2227	H	cmt:CCM_04502	K00591	GO:0003824;GO:0110165;GO:0008152;GO:0009987
gene1596	+	6151441	6152229	789	Scaffold1	3,4-dihydroxy-2-butanone 4-phosphate synthase	PF00926.21	COG0108	H	cmt:CCM_04503	K02858	GO:0005488;GO:0003824;GO:0008152;GO:0009987
gene1597	-	6152751	6155788	3038	Scaffold1	Ataxin-10 domain protein	PF09759.11	-	-	cmt:CCM_04504	K18932	-
gene1598	+	6156544	6157661	1118	Scaffold1	Purine nucleoside phosphorylase	PF01048.22	COG0005	F	cmt:CCM_04505	K00772	GO:0003824;GO:0110165;GO:0008152;GO:0009987
gene1599	+	6165704	6167226	1523	Scaffold1	DUF323 domain-containing protein	PF10017.11	COG4301	R	-	-	GO:0003824;GO:0008152
gene1600	+	6175962	6176725	764	Scaffold1	hypothetical protein	-	-	-	-	-	-
gene1601	+	6182984	6184192	1209	Scaffold1	sarcosine oxidase	PF01266.26;PF13450.8	COG0665	E	cmt:CCM_04511	K00306	GO:0003824
gene1602	+	6186669	6190103	3435	Scaffold1	uncharacterized protein FVRRES_05066	-	-	-	-	-	-
gene1603	-	6191037	6192312	1276	Scaffold1	chromosomal organization and DNA repair protein Mms21	PF11789.10	-	-	cmt:CCM_04513	K22756	GO:0005488;GO:0003824;GO:0032991;GO:0110165;GO:0008152;GO:0009987;GO:0050896
gene1604	+	6194013	6194753	741	Scaffold1	GATA transcription factor LreA	PF13426.9;PF00989.27	COG2202	T	-	-	-
gene1605	+	6195558	6197270	1713	Scaffold1	lipase 3 precursor	PF00135.30;PF07859.15	COG2272	I	-	-	GO:0003824;GO:0008152
gene1606	+	6197493	6198611	1119	Scaffold1	hypothetical protein	PF01636.25	-	-	-	-	GO:0003824
gene1607	-	6198850	6200254	1405	Scaffold1	Ribosomal protein S13-like, H2TH	PF01149.26;PF06831.16	COG0266	L	cmt:CCM_04515	K10563	GO:0005488;GO:0003824;GO:0110165;GO:0008152;GO:0009987;GO:0050896
gene1608	-	6202292	6204700	2409	Scaffold1	PH domain protein	-	-	-	-	-	-
gene1609	-	6205432	6207351	1920	Scaffold1	Arrestin-lik	PF02752.24;PF00339.31	-	-	cmt:CCM_04517	K20062	-
gene1610	-	6211345	6214033	2689	Scaffold1	catabolite repression protein creC	PF00400.34;PF00400.34	-	-	cmt:CCM_04518	K24765	-
gene1611	+	6215121	6217138	2018	Scaffold1	mitochondrial Rho GTPase 1	PF08356.14;PF08355.14;PF00071.24;PF00071.24;PF08477.15	-	-	cmt:CCM_04519	K07870	GO:0005488;GO:0003824;GO:0110165;GO:0009987
gene1612	+	6218469	6224219	5751	Scaffold1	urea amidolyase	PF01425.23;PF02626.17;PF02786.19;PF00289.24;PF02682.18;PF02785.21;PF00364.24;PF07478.15	COG0154	J	vda:VDAG_06924	K14541	GO:0005488;GO:0003824
gene1613	-	6224520	6226052	1533	Scaffold1	mRNA cap methyltransferase	PF03291.18;PF03291.18	-	-	cmt:CCM_04520	K00565	GO:0005488;GO:0003824;GO:0110165
gene1614	+	6226714	6230526	3813	Scaffold1	proteasome regulatory particle, non-ATPase-like protein	PF10602.11;PF01399.29	-	-	cmt:CCM_04521	K03037	GO:0005198;GO:0098772;GO:0032991;GO:0110165;GO:0065007
gene1615	+	6236890	6237420	531	Scaffold1	Acyl-CoA N-acyltransferase	PF13302.9	-	-	-	-	GO:0003824
gene1616	+	6237946	6238454	509	Scaffold1	hypothetical protein	-	-	-	-	-	GO:0110165
gene1617	-	6238728	6240656	1929	Scaffold1	WD repeat protein	PF08159.14	-	-	cmt:CCM_04525	K14788	GO:0032991;GO:0110165;GO:0008152;GO:0009987
gene1618	+	6241306	6248682	7377	Scaffold1	Subunit of the RNA polymerase II mediator complex	PF06333.14;PF11597.10;PF18296.3	-	-	cmt:CCM_04526	K15165	GO:0140110;GO:0032991;GO:0065007
gene1619	+	6249591	6250316	726	Scaffold1	Thromboxane-A synthase	-	-	-	-	-	GO:0005488;GO:0003824
gene1620	+	6250685	6251686	1002	Scaffold1	hypothetical protein	PF00733.23	COG0367	E	-	-	GO:0005488;GO:0003824;GO:0008152;GO:0009987
gene1621	+	6254764	6259038	4275	Scaffold1	ankyrin repeat protein	PF13857.8;PF00023.32;PF00023.32;PF12796.9;PF01833.26;PF13637.8	-	-	-	-	GO:0110165
gene1622	-	6259887	6261384	1498	Scaffold1	hypothetical protein	-	-	-	-	-	-
gene1623	+	6262394	6263182	789	Scaffold1	hypothetical protein	-	COG2110	J	-	-	-
gene1624	-	6264362	6265575	1214	Scaffold1	red and blue light sensing protein	PF11754.10;PF11754.10	-	-	-	-	GO:0110165;GO:0009987;GO:0032502
gene1625	-	6276099	6279247	3149	Scaffold1	Armadillo-type fold domain containing protein	-	-	-	cmt:CCM_04533	K23336	GO:0110165
gene1626	-	6279920	6281029	1110	Scaffold1	vesicular-fusion protein sec17	PF14938.8	-	-	cmt:CCM_04534	K15296	GO:0110165;GO:0009987;GO:0051179
gene1627	+	6281451	6281966	516	Scaffold1	DUF726 domain protein	PF02686.17	-	-	-	-	GO:0003824;GO:0065007
gene1628	-	6282231	6282812	582	Scaffold1	Protein phosphatase inhibitor	PF07491.13	-	-	maw:MAC_06533	K17553	GO:0098772;GO:0110165
gene1629	-	6283405	6285620	2216	Scaffold1	Protein phosphatase inhibitor	-	-	-	cmt:CCM_04536	K19829	GO:0098772
gene1630	+	6286053	6286761	709	Scaffold1	50S ribosomal protein Mrp49	PF05047.18	-	-	cmt:CCM_04537	K17440	GO:0005198;GO:0110165
gene1631	-	6287119	6290583	3465	Scaffold1	hect	PF00632.27	-	-	cmt:CCM_04538	K12232	GO:0003824
gene1632	-	6292397	6293031	635	Scaffold1	40S ribosomal protein S10	PF03501.17	-	-	cmt:CCM_04539	K02947	GO:0110165
gene1633	+	6293362	6294204	843	Scaffold1	hypothetical protein	PF13019.8	-	-	cmt:CCM_04540	K25059	GO:0110165;GO:0009987
gene1634	-	6294517	6295068	552	Scaffold1	cytochrome c oxidase polypeptide VIb	PF02297.19	-	-	cmt:CCM_04541	K02267	GO:0032991;GO:0110165
gene1635	+	6295400	6295862	463	Scaffold1	NADH-ubiquinone reductase complex 1 MLRQ subunit	PF06522.13	-	-	-	-	GO:0110165
gene1636	-	6296107	6296593	487	Scaffold1	RNA recognition protein, RNP-1	PF00076.24;PF16367.7	COG0724	J	-	-	GO:0005488;GO:0003824
gene1637	+	6296649	6302423	5775	Scaffold1	WD40/YVTN repeat-like-containing domain protein	PF08690.12;PF12931.9;PF00400.34	-	-	cmt:CCM_04544	K14005	GO:0110165;GO:0009987;GO:0051179
gene1638	-	6302657	6305159	2503	Scaffold1	integral membrane protein	-	-	-	-	-	GO:0110165
gene1639	+	6309936	6311507	1572	Scaffold1	Helix-loop-helix DNA-binding protein	PF00010.28	-	-	-	-	GO:0005488
gene1640	-	6312346	6313944	1599	Scaffold1	reptin	PF06068.15;PF17856.3;PF05496.14;PF00004.31;PF03796.17	COG1224	K	cmt:CCM_04547	K11338	GO:0140657;GO:0005488;GO:0003824;GO:0032991;GO:0065007;GO:0008152;GO:0009987;GO:0050896
gene1641	+	6320649	6323040	2392	Scaffold1	hypothetical protein	-	-	-	-	-	-
gene1642	-	6324067	6326129	2063	Scaffold1	glyceraldehyde-3-phosphate dehydrogenase	PF02800.22;PF00044.26	COG0057	G	cmt:CCM_04549	K00134	GO:0005488;GO:0003824;GO:0110165;GO:0008152;GO:0009987
gene1643	-	6327717	6329102	1386	Scaffold1	GYF domain protein	PF02213.18	-	-	cmt:CCM_04550	K13099	GO:0032991
gene1644	-	6329531	6330430	900	Scaffold1	hypothetical protein	PF17874.3	-	-	-	-	GO:0005488
gene1645	+	6331278	6333636	2359	Scaffold1	dipeptidyl peptidase III	PF03571.17	-	-	cmt:CCM_03673	K01277	GO:0005488;GO:0003824
gene1646	-	6333831	6335383	1553	Scaffold1	Glycoside superfamily	PF00150.20;PF18564.3;PF02449.17;PF01301.21	COG2730	G	cmt:CCM_04551	K05991	GO:0003824;GO:0008152
gene1647	+	6335752	6337882	2131	Scaffold1	ubiquitin fusion degradation protein	PF03152.16	-	-	cmt:CCM_04552	K14016	GO:0008152;GO:0009987
gene1648	-	6338254	6341731	3478	Scaffold1	Carboxypeptidase S1 B	PF00450.24	-	-	-	-	GO:0003824
gene1649	+	6342086	6342373	288	Scaffold1	-	-	-	-	-	-	-
gene1650	+	6344070	6344732	663	Scaffold1	iron sulfur cluster assembly protein 1	PF01592.18	COG0822	O	cmt:CCM_05719	K22068	GO:0005488;GO:0110165;GO:0008152;GO:0009987
gene1651	+	6345510	6349684	4175	Scaffold1	hypothetical protein	PF10337.11;PF13515.8	-	-	-	-	GO:0110165
gene1652	+	6351692	6354688	2997	Scaffold1	Gamma-glutamyltranspeptidase	PF01019.23	COG0405	E	cmt:CCM_05722	K00681	GO:0003824;GO:0008152;GO:0009987
gene1653	-	6356877	6358454	1578	Scaffold1	succinate-semialdehyde dehydrogenase	PF00171.24	COG1012	I	cmt:CCM_05725	K00135	GO:0003824
gene1654	+	6360268	6361957	1690	Scaffold1	General substrate transporter	PF00083.26;PF07690.18	COG0477	G;E;P;R	cmt:CCM_05726	K08139	GO:0005215;GO:0110165
gene1655	-	6362045	6364584	2540	Scaffold1	Amino acid transporter, transmembrane	PF01490.20;PF00857.22	-	-	-	-	GO:0110165
gene1656	+	6369127	6370467	1341	Scaffold1	hypothetical protein	PF09924.11	COG2898	I	-	-	GO:0110165
gene1657	-	6370686	6372245	1560	Scaffold1	Major facilitator superfamily domain, general substrate transporter	PF07690.18;PF07690.18	COG2814	G	-	-	GO:0005215;GO:0110165
gene1658	+	6373099	6373859	761	Scaffold1	Oxoglutarate/iron-dependent oxygenase	-	COG3145	L	-	-	GO:0003824
gene1659	+	6376264	6377779	1516	Scaffold1	Extracellular membrane protein, CFEM domain protein	PF05730.13	-	-	-	-	GO:0110165
gene1660	-	6378031	6381525	3495	Scaffold1	UDP-glucuronosyl/UDP-glucosyltransferase	PF03033.22;PF00201.20	COG1819	G	cmt:CCM_05730	K05841	GO:0003824;GO:0008152;GO:0009987
gene1661	+	6382154	6383460	1307	Scaffold1	hypothetical protein	PF11204.10	-	-	-	-	GO:0110165
gene1662	-	6384010	6385843	1834	Scaffold1	Major facilitator superfamily domain, general substrate transporter	PF07690.18	COG0477	G;E;P;R	-	-	GO:0005215;GO:0110165
gene1663	+	6387316	6387891	576	Scaffold1	hypothetical protein	-	-	-	-	-	-
gene1664	-	6388796	6390367	1572	Scaffold1	Pyruvate/Phosphoenolpyruvate kinase	PF13714.8;PF00463.23	COG2513	G	-	-	GO:0003824
gene1665	+	6391583	6392753	1171	Scaffold1	DUF1275 domain protein	PF06912.13	-	-	-	-	GO:0110165
gene1666	+	6393791	6394852	1062	Scaffold1	Fatty acid hydroxylase	PF04116.15	COG3000	I	-	-	GO:0005488;GO:0003824;GO:0110165;GO:0008152
gene1667	-	6395306	6396579	1274	Scaffold1	Chymotrypsin-like protease CTRL-1	PF00089.28;PF13365.8	COG5640	O	-	-	GO:0003824
gene1668	+	6398617	6404584	5968	Scaffold1	Transcription factor	PF04082.20;PF00107.28;PF08240.14	COG1062	C	-	-	GO:0140110;GO:0005488;GO:0110165;GO:0008152;GO:0009987
gene1669	-	6404660	6405756	1097	Scaffold1	metallo-beta-lactamase family protein	PF00753.29	COG0491	R	-	-	-
gene1670	+	6408129	6409175	1047	Scaffold1	chitinase chiA2	PF00704.30	COG3469	G	-	-	GO:0005488;GO:0003824;GO:0110165;GO:0008152
gene1671	-	6409529	6410385	857	Scaffold1	NADH dehydrogenase, FAD-containing subunit	-	-	-	-	-	GO:0003824
gene1672	+	6411192	6414591	3400	Scaffold1	C6 zinc finger domain protein	PF05270.15;PF00172.20;PF04082.20	-	-	-	-	GO:0140110;GO:0005488;GO:0110165;GO:0008152;GO:0009987
gene1673	-	6414759	6415572	814	Scaffold1	Chitin-binding, type 1	-	COG0739	M	-	-	GO:0005488
gene1674	+	6420567	6421211	645	Scaffold1	hypothetical protein	-	-	-	-	-	-
gene1675	-	6421450	6422777	1328	Scaffold1	SAM-dependent methyltransferase	PF02353.22;PF08241.14;PF13649.8;PF13847.8;PF13489.8;PF08242.14;PF05175.16;PF03848.16;PF01209.20;PF06080.14;PF02390.19	COG2230	I	-	-	GO:0003824;GO:0008152
gene1676	-	6423371	6424109	739	Scaffold1	Calycin-like protein	PF08212.14;PF00061.25	-	-	cmt:CCM_05702	K03098	-
gene1677	+	6424474	6428376	3903	Scaffold1	benzoate 4-monooxygenase cytochrome P450	PF00067.24	COG2124	Q;V	-	-	GO:0005488;GO:0003824;GO:0110165;GO:0008152
gene1678	-	6433087	6435453	2367	Scaffold1	Anoctamin/TMEM 16	PF04547.14	-	-	cmt:CCM_05693	K19327	GO:0110165
gene1679	-	6436351	6438005	1655	Scaffold1	2-methylcitrate synthase	PF00285.23	COG0372	C	cmt:CCM_05696	K01647	GO:0003824
gene1680	+	6441168	6442789	1622	Scaffold1	glutamine synthetase	PF00120.26	COG0174	E	cmt:CCM_05697	K01915	GO:0003824;GO:0008152;GO:0009987
gene1681	-	6443349	6453943	10595	Scaffold1	COP9 signalosome complex subunit 2	PF10275.11;PF01399.29;PF07690.18	-	-	cmt:CCM_05699	K12176	GO:0005215;GO:0032991;GO:0110165
gene1682	+	6455880	6457031	1152	Scaffold1	hypothetical protein	PF01636.25	-	-	-	-	GO:0003824
gene1683	-	6457555	6460787	3233	Scaffold1	class III chitinase	PF13398.8;PF00704.30	-	-	cmt:CCM_05688	K01183	GO:0005488;GO:0003824;GO:0110165;GO:0008152
gene1684	-	6463488	6467469	3982	Scaffold1	carboxyl-terminal proteinase	PF03080.17;PF05182.15	-	-	-	-	-
gene1685	+	6468259	6469469	1211	Scaffold1	nucleoporin NUP49/NSP49	PF13634.8;PF13634.8;PF13634.8	-	-	cmt:CCM_05685	K14307	GO:0005198;GO:0005488;GO:0032991;GO:0051179
gene1686	-	6469979	6470900	922	Scaffold1	DNA-directed RNA polymerase, III, C31 subunit	PF11705.10	-	-	cmt:CCM_05684	K03024	GO:0003824;GO:0032991;GO:0008152;GO:0009987
gene1687	+	6472264	6475477	3214	Scaffold1	amidohydrolase family protein	PF01979.22	COG0402	F;R	-	-	GO:0003824
gene1688	-	6475679	6481165	5487	Scaffold1	SEC7-like protein	PF01369.22;PF12783.9;PF09324.12;PF16213.7	COG5307	R	cmt:CCM_05681	K18442	GO:0098772;GO:0065007;GO:0051179
gene1689	+	6481870	6483771	1902	Scaffold1	pyruvate dehydrogenase complex, dihydrolipoamide acetyltransferase component	PF00198.25;PF00364.24;PF02817.19	COG0508	C	cmt:CCM_05680	K00627	GO:0003824;GO:0032991;GO:0110165;GO:0008152;GO:0009987
gene1690	+	6484674	6487285	2612	Scaffold1	C6 zinc finger domain-containing protein	PF00172.20;PF04082.20	-	-	-	-	GO:0140110;GO:0005488;GO:0110165;GO:0008152;GO:0009987
gene1691	+	6487681	6491756	4076	Scaffold1	hypothetical protein	-	-	-	-	-	-
gene1692	-	6494202	6495077	876	Scaffold1	allergen Asp F4-like protein	-	-	-	-	-	GO:0005488;GO:0110165
gene1693	-	6499366	6502392	3027	Scaffold1	ATPase, AAA-type, core	PF00004.31	COG1223	R	-	-	GO:0005488;GO:0003824
gene1694	+	6504492	6506751	2260	Scaffold1	potassium ion channel Yvc1	-	-	-	-	-	GO:0005215;GO:0110165
gene1695	+	6506971	6510567	3597	Scaffold1	glutaminyl-tRNA synthetase	PF00749.23;PF03950.20	COG0008	J	cmt:CCM_05672	K01886	GO:0005488;GO:0003824;GO:0110165;GO:0008152;GO:0009987
gene1696	+	6512020	6515490	3471	Scaffold1	elongation factor 3	PF00005.29;PF00005.29;PF17947.3	COG0488	R	cmt:CCM_05664	K03235	GO:0045182;GO:0140657;GO:0005215;GO:0005488
gene1697	-	6516245	6518370	2126	Scaffold1	Amino acid/polyamine transporter I	PF00324.23;PF13520.8	COG0833	E	cmt:CCM_05665	K16261	GO:0110165;GO:0009987;GO:0051179
gene1699	-	6523497	6525512	2016	Scaffold1	iron transport multicopper oxidase FET3 precursor	PF07732.17;PF07731.16;PF00394.24	COG2132	D;P;M	cmt:CCM_05131	K19791	GO:0005488;GO:0003824;GO:0110165;GO:0051179
gene1700	+	6528066	6529374	1309	Scaffold1	high-affinity iron ion transporter FtrA	PF03239.16	COG0672	P	cmt:CCM_05132	K07243	GO:0005215;GO:0032991
gene1701	-	6529734	6538213	8480	Scaffold1	glycerophosphodiester phosphodiesterase GDE1	PF03009.19;PF12796.9;PF13637.8;PF13637.8;PF13857.8	COG0584	I	cmt:CCM_05136	K18696	GO:0003824;GO:0110165;GO:0008152;GO:0009987
gene1702	+	6538665	6539369	705	Scaffold1	DUF866 domain protein	PF05907.15	-	-	-	-	-
gene1703	+	6540433	6541951	1519	Scaffold1	zinc finger protein zpr1	PF03367.15;PF03367.15	COG1779	R	cmt:CCM_05133	K06874	GO:0005488
gene1704	-	6542771	6546121	3351	Scaffold1	hypothetical protein	-	-	-	-	-	GO:0003824
gene1705	+	6548464	6549335	872	Scaffold1	hypothetical protein	-	-	-	-	-	-
gene1706	+	6552177	6553821	1645	Scaffold1	-	-	-	-	-	-	-
gene1708	-	6554864	6556515	1652	Scaffold1	arrestin domain conatining protein	PF02752.24	-	-	-	-	-
gene1709	+	6558245	6558823	579	Scaffold1	cyclophilin type peptidyl-prolyl cis-trans isomerase/CLD	PF00160.23	COG0652	O	nhe:NECHADRAFT_73408	K12734	GO:0003824;GO:0009987
gene1710	-	6559450	6561690	2241	Scaffold1	Heat shock factor (HSF)-type, DNA-binding protein	PF00447.19	-	-	cmt:CCM_05142	K09419	GO:0140110;GO:0005488;GO:0110165
gene1711	-	6562823	6567218	4396	Scaffold1	peptidyl-prolyl isomerase CWC27	PF00106.27;PF13561.8;PF00160.23;PF08659.12	COG1028	I	cmt:CCM_05143	K12737	GO:0003824;GO:0009987
gene1712	+	6570230	6570698	469	Scaffold1	hypothetical protein	-	-	-	-	-	GO:0110165
gene1713	+	6571159	6571806	648	Scaffold1	hypothetical protein	-	-	-	-	-	GO:0110165
gene1714	-	6572032	6576815	4784	Scaffold1	intermembrane space AAA protease IAP-1	PF01434.20;PF00004.31;PF01370.23;PF07993.14;PF17862.3;PF16363.7;PF07728.16	COG0465	O	cmt:CCM_05148	K08955	GO:0140657;GO:0005488;GO:0003824;GO:0032991;GO:0110165;GO:0008152;GO:0009987;GO:0051179
gene1715	-	6592736	6594196	1461	Scaffold1	Zinc finger, C2H2-type/integrase, DNA-binding protein	PF00096.28;PF00096.28;PF00096.28	-	-	-	-	GO:0005488
gene1716	-	6602992	6603832	841	Scaffold1	-	-	-	-	-	-	-
gene1717	-	6613589	6622106	8518	Scaffold1	hypothetical protein	-	-	-	-	-	-
gene1718	+	6622969	6623562	594	Scaffold1	hypothetical protein	-	-	-	-	-	-
gene1719	-	6626034	6629840	3807	Scaffold1	phosphatase	PF00149.30;PF02475.18	COG0639	T	cmt:CCM_05153	K07055	GO:0003824
gene1720	+	6630850	6632780	1931	Scaffold1	Regulator of nonsense-mediated decay, UPF3	PF03467.17	-	-	cmt:CCM_05155	K14328	GO:0005488;GO:0110165;GO:0065007;GO:0008152;GO:0009987
gene1721	-	6633138	6634037	900	Scaffold1	pyridoxamine phosphate oxidase family protein	-	-	-	-	-	GO:0110165
gene1722	-	6634868	6635911	1044	Scaffold1	-	-	-	-	-	-	-
gene1723	-	6638099	6639541	1443	Scaffold1	hypothetical protein	-	-	-	-	-	-
gene1724	+	6641225	6644212	2988	Scaffold1	hypothetical protein	PF07774.15;PF13360.8	-	-	cmt:CCM_05158	K23562	GO:0032991
gene1725	-	6644501	6646438	1938	Scaffold1	Ser/Thr protein phosphatase family	PF00149.30	-	-	-	-	GO:0003824;GO:0008152;GO:0009987
gene1726	+	6647720	6653649	5930	Scaffold1	DUF914 domain membrane protein	PF06027.14;PF00149.30;PF14008.8;PF16656.7;PF08627.12	-	-	cmt:CCM_05160	K22390	GO:0005215;GO:0005488;GO:0003824;GO:0110165
gene1727	-	6654080	6667076	12997	Scaffold1	hypothetical protein	PF00291.27;PF03828.21;PF19088.2;PF01909.25	COG2515	E	-	-	GO:0003824
gene1728	-	6668857	6670859	2003	Scaffold1	hypothetical protein	-	-	-	-	-	-
gene1729	-	6671259	6676670	5412	Scaffold1	Glycoside hydrolase, family 3	PF01915.24;PF00933.23;PF14310.8	COG1472	G	cmt:CCM_05167	K05349	GO:0003824;GO:0110165;GO:0008152;GO:0009987
gene1730	+	6677320	6679417	2098	Scaffold1	pre-mRNA-splicing factor CWC25	PF12542.10;PF10197.11;PF00253.23	-	-	-	-	GO:0005198;GO:0032991;GO:0110165;GO:0008152;GO:0009987
gene1731	+	6680568	6683199	2632	Scaffold1	protein RHO3	PF00071.24;PF08477.15;PF00025.23	-	-	-	-	GO:0005488;GO:0003824;GO:0110165;GO:0065007;GO:0009987
gene1732	+	6684003	6686222	2220	Scaffold1	Concanavalin A-like lectin/glucanase, subgroup	PF00722.23	COG2273	G	-	-	GO:0005488;GO:0003824;GO:0110165;GO:0008152
gene1733	+	6687845	6689794	1950	Scaffold1	Glucose-methanol-choline oxidoreductase	PF00732.21;PF05199.15	COG2303	I;R	cmt:CCM_05124	K00108	GO:0005488;GO:0003824
gene1734	-	6690106	6691882	1777	Scaffold1	proteinase T precursor	PF00082.24	COG1404	O	-	-	GO:0003824
gene1735	-	6694666	6696269	1604	Scaffold1	oxidoreductase, short-chain dehydrogenase/reductase family	PF00106.27;PF13561.8	COG0300	R	-	-	GO:0003824
gene1736	+	6696810	6697406	597	Scaffold1	Mitochondrial import inner membrane translocase subunit TIM17	PF02466.21	-	-	cmt:CCM_05121	K17795	GO:0110165
gene1737	+	6698654	6700171	1518	Scaffold1	40-residue YVTN family beta-propeller repeat protein	PF10282.11	COG3391	R	-	-	-
gene1738	-	6701489	6703305	1817	Scaffold1	hypothetical protein	-	-	-	-	-	-
gene1739	-	6704392	6706044	1653	Scaffold1	hypothetical protein	-	-	-	-	-	-
gene1740	-	6709923	6711322	1400	Scaffold1	1,3-beta-glucanosyltransferase Gel1	PF03198.16	-	-	cmt:CCM_05117	K22836	GO:0003824;GO:0110165
gene1741	-	6715359	6716888	1530	Scaffold1	NAD(P)-binding domain protein	-	COG2423	E	-	-	-
gene1742	+	6718556	6722163	3608	Scaffold1	Oxysterol-binding protein	PF01237.20;PF15409.8;PF00169.31	-	-	maw:MAC_02597	K20463	GO:0005488;GO:0051179
gene1743	+	6728803	6729903	1101	Scaffold1	Short-chain dehydrogenase/reductase SDR	PF13561.8;PF00106.27;PF08659.12;PF01370.23	COG1028	I	-	-	GO:0003824
gene1744	-	6730664	6733555	2892	Scaffold1	RSC complex subunit Rsc9	PF01388.23	-	-	cmt:CCM_05113	K11763	GO:0005488;GO:0065007
gene1745	+	6736933	6740332	3400	Scaffold1	hypothetical protein	PF00069.27;PF07714.19	COG0515	T	-	-	GO:0005488;GO:0003824
gene1746	-	6740497	6744401	3905	Scaffold1	DUF500 and domain-containing protein	PF04366.14;PF00018.30;PF00561.22;PF07653.19;PF08386.12	COG2930	I	cmt:CCM_05111	K20523	-
gene1747	+	6745152	6745813	662	Scaffold1	SNARE protein	-	-	-	cmt:CCM_05110	K08504	GO:0110165;GO:0051179
gene1748	-	6746407	6748277	1871	Scaffold1	stromal membrane-associated protein	PF01412.20	-	-	cmt:CCM_05109	K12486	GO:0098772;GO:0065007
gene1749	+	6749024	6749583	560	Scaffold1	Methionine sulfoxide reductase B	PF01641.20	COG0229	O	cmt:CCM_05108	K07305	GO:0005488;GO:0003824;GO:0008152;GO:0009987;GO:0050896
gene1750	-	6750348	6753248	2901	Scaffold1	sexual development serine/threonine kinase PakA	PF00069.27;PF07714.19;PF00786.30;PF17667.3;PF03109.18	COG0515	T	cmt:CCM_05107	K04409	GO:0005488;GO:0003824;GO:0050896
gene1751	+	6759619	6763567	3949	Scaffold1	K liklik	PF00013.31;PF00013.31;PF00013.31;PF00013.31;PF00013.31;PF00013.31	-	-	-	-	GO:0005488
gene1752	+	6765539	6770254	4716	Scaffold1	3-ketosteroid reductase	PF07690.18	COG2814	G	cmt:CCM_05105	K09827	-
gene1753	-	6770699	6772199	1501	Scaffold1	cell surface receptor MFS transporter	PF07690.18	-	-	cmt:CCM_05104	K12306	GO:0005215;GO:0110165
gene1754	-	6776457	6778913	2457	Scaffold1	hypothetical protein	PF02320.18	-	-	-	-	GO:0110165
gene1755	+	6781877	6783372	1496	Scaffold1	DlpA domain protein	PF03737.17	COG0684	J	-	-	-
gene1756	-	6783707	6785947	2241	Scaffold1	GTPase binding protein Rid1	PF06371.15	-	-	-	-	GO:0005488;GO:0009987
gene1757	+	6787611	6788825	1215	Scaffold1	3-carboxy-cis,cis-muconate cyclase	PF10282.11	-	-	cmt:CCM_05099	K14334	-
gene1758	-	6789675	6795235	5561	Scaffold1	hypothetical protein	PF01595.22	COG1253	R	cmt:CCM_05098	K16302	GO:0110165;GO:0065007;GO:0009987
gene1759	-	6797996	6798886	891	Scaffold1	-	-	-	-	-	-	-
gene1760	-	6799838	6802451	2614	Scaffold1	hypothetical protein	-	-	-	-	-	-
gene1761	+	6804983	6805336	354	Scaffold1	-	-	-	-	-	-	-
gene1762	-	6805665	6810438	4774	Scaffold1	hypothetical protein	PF02826.21;PF02826.21;PF00389.32;PF00903.27;PF00903.27;PF19304.1	COG0111	H	cmt:CCM_05096	K00058	GO:0005488;GO:0003824;GO:0008152;GO:0009987
gene1763	+	6811371	6813681	2311	Scaffold1	hypothetical protein	-	-	-	-	-	-
gene1764	-	6814206	6815551	1346	Scaffold1	hypothetical protein	-	-	-	-	-	-
gene1765	-	6816217	6818220	2004	Scaffold1	hypothetical protein	PF00069.27;PF07714.19	COG0515	T	-	-	GO:0005488;GO:0003824
gene1766	-	6821339	6821560	222	Scaffold1	-	-	-	-	-	-	-
gene1767	+	6824353	6829059	4707	Scaffold1	FMN-binding split barrel	PF16944.7;PF01243.22	COG1018	C	-	-	GO:0005215;GO:0003824;GO:0110165
gene1768	+	6831294	6837021	5728	Scaffold1	endonuclease/exonuclease/phosphatase family protein	-	COG2374	R	-	-	GO:0003824
gene1769	+	6837128	6837415	288	Scaffold1	-	-	-	-	-	-	-
gene1770	-	6837993	6840215	2223	Scaffold1	glucose-regulated protein	PF00012.22;PF06723.15	COG0443	O	cmt:CCM_05087	K09490	GO:0005488;GO:0003824;GO:0032991;GO:0110165;GO:0008152;GO:0022414;GO:0009987;GO:0051179;GO:0050896
gene1771	-	6840685	6841317	633	Scaffold1	Allergen V5/Tpx-1-related protein	PF00188.28	COG2340	D;R	-	-	GO:0110165
gene1772	-	6843284	6845820	2537	Scaffold1	elongation factor Tu GTP binding domain protein	PF00009.29;PF08938.12;PF03143.19;PF01926.25	COG5256	J	cmt:CCM_05085	K14416	GO:0045182;GO:0005488;GO:0003824
gene1773	+	6845918	6851545	5628	Scaffold1	T-complex protein 1 subunit epsilon	PF00118.26;PF00172.20;PF11951.10	COG0459	O	cmt:CCM_05084	K09497	GO:0140110;GO:0005488;GO:0003824;GO:0032991;GO:0110165;GO:0009987
gene1774	+	6856798	6858852	2055	Scaffold1	CHY zinc finger domain protein	PF05495.14	-	-	-	-	GO:0005488
gene1775	+	6860207	6860614	408	Scaffold1	hypothetical protein	-	-	-	-	-	-
gene1776	-	6867236	6872260	5025	Scaffold1	-	-	-	-	-	-	-
gene1777	+	6879783	6884447	4665	Scaffold1	hypothetical protein	PF11702.10;PF11702.10	-	-	-	-	-
gene1778	-	6893505	6895663	2159	Scaffold1	maltose permease MAL31	PF00083.26;PF07690.18	COG2814	G	val:VDBG_06078	K08141	GO:0005215;GO:0110165
gene1779	+	6895750	6898484	2735	Scaffold1	Glycoside hydrolase, family 36	PF02065.20;PF16875.7;PF16874.7	COG3345	G	nhe:NECHADRAFT_87127	K07407	GO:0003824;GO:0008152
gene1780	+	6901004	6904236	3233	Scaffold1	acyl-CoA synthetase	PF00501.30	COG1022	I	cmt:CCM_05072	K01897	GO:0003824
gene1781	+	6904847	6905661	815	Scaffold1	-	-	-	-	-	-	-
gene1782	-	6906418	6906735	318	Scaffold1	-	-	-	-	-	-	-
gene1783	-	6908471	6912605	4135	Scaffold1	vacuolar sorting-associated protein (Vps27)	PF00790.21;PF13489.8;PF01363.23;PF08241.14;PF02809.22;PF02809.22;PF02809.22	-	-	cmt:CCM_05070	K12182	GO:0005488;GO:0110165;GO:0009987;GO:0051179
gene1784	+	6913594	6916706	3113	Scaffold1	ubiquitin carboxyl-terminal hydrolase 2	PF00443.31;PF13423.8;PF00581.22	-	-	-	-	GO:0003824;GO:0008152;GO:0009987
gene1785	+	6917119	6918449	1331	Scaffold1	phosphoglycerate mutase family protein	PF00300.24	-	-	-	-	-
gene1786	-	6923278	6923839	562	Scaffold1	hypothetical protein	-	-	-	-	-	-
gene1787	-	6930183	6932159	1977	Scaffold1	Terpenoid cylases/protein prenyltransferase alpha-alpha toroid	PF00432.23;PF00432.23;PF00432.23;PF00432.23	-	-	cmt:CCM_05066	K05954	GO:0005488;GO:0003824;GO:0032991;GO:0008152;GO:0009987
gene1788	-	6932894	6934581	1688	Scaffold1	Histidine phosphatase superfamily, clade-2	PF00328.24	-	-	-	-	-
gene1789	+	6936260	6936528	269	Scaffold1	-	-	-	-	-	-	-
gene1790	+	6941492	6944262	2771	Scaffold1	C6 finger domain-containing protein	-	-	-	-	-	GO:0140110;GO:0005488;GO:0110165
gene1791	+	6945990	6949511	3522	Scaffold1	hypothetical protein	PF00240.25;PF00240.25;PF00240.25;PF00240.25;PF11976.10;PF11976.10;PF11976.10;PF11976.10;PF07576.14;PF14560.8;PF14560.8;PF14560.8;PF14560.8;PF02148.21	COG5272	O	tmn:UCRPA7_4673	K10632	GO:0005488
gene1792	+	6950291	6953682	3392	Scaffold1	glycerol-3-phosphate O-acyltransferase	PF01553.23	COG0204	I	cmt:CCM_05062	K13507	GO:0003824;GO:0110165
gene1793	+	6955215	6956362	1148	Scaffold1	Sucraseferredoxin-like protein	PF06999.14	-	-	-	-	-
gene1794	-	6957107	6959647	2541	Scaffold1	chromo domain-containing protein	PF01393.21;PF00385.26	-	-	cmt:CCM_05059	K11585	GO:0110165
gene1795	+	6965393	6967440	2048	Scaffold1	hypothetical protein	-	-	-	-	-	-
gene1796	-	6967904	6969368	1465	Scaffold1	Heme A synthase/Protoheme IX farnesyltransferase	PF02628.17	COG1612	H	cmt:CCM_05057	K02259	GO:0003824;GO:0110165;GO:0008152;GO:0009987
gene1797	+	6969715	6972557	2843	Scaffold1	small nucleolar ribonucleoprotein complex subunit Utp14	PF04615.15	-	-	cmt:CCM_05056	K14567	GO:0032991;GO:0110165;GO:0008152;GO:0009987
gene1798	-	6973082	6975600	2519	Scaffold1	Calcium/proton exchanger	PF01699.26;PF01699.26	COG0387	P	cmt:CCM_05055	K07300	GO:0005215;GO:0110165;GO:0065007;GO:0009987
gene1799	-	6976918	6980152	3235	Scaffold1	endo-1,3-beta-glucanase Engl1	PF17652.3;PF03639.15	COG5498	G	cmt:CCM_05054	K01180	GO:0003824;GO:0008152
gene1800	-	6981059	6982065	1007	Scaffold1	OB-fold nucleic acid binding domain protein	PF10451.11	-	-	-	-	GO:0005488
gene1801	-	6982446	6983870	1425	Scaffold1	DnaJ domain protein	PF00226.33	COG0484	O	cmt:CCM_05052	K09529	-
gene1802	-	6984004	6984713	710	Scaffold1	-	-	-	-	-	-	-
gene1803	+	6985202	6989634	4433	Scaffold1	Stem cell self-renewal protein Piwi	PF02171.19;PF08699.12	-	-	-	-	GO:0005488
gene1804	-	6989996	6991713	1718	Scaffold1	hypothetical protein	PF12146.10	COG0596	H;R	-	-	-
gene1805	+	6993480	6996347	2868	Scaffold1	reverse transcriptase	-	-	-	-	-	GO:0003824
gene1806	-	6997918	7001761	3844	Scaffold1	MFS toxin efflux pump (AflT)	PF07690.18;PF06609.15	COG2814	G	-	-	GO:0005215;GO:0110165
gene1807	-	7003071	7007337	4267	Scaffold1	hypothetical protein	PF07919.14;PF11817.10	-	-	cmt:CCM_05045	K20308	-
gene1808	+	7007445	7007847	403	Scaffold1	50S ribosomal protein YmL27	PF09809.11	-	-	cmt:CCM_05044	K17422	GO:0005198;GO:0032991;GO:0110165
gene1809	-	7008193	7014675	6483	Scaffold1	alpha/beta hydrolase fold-3	PF07859.15;PF07859.15;PF10340.11	COG0657	I	-	-	GO:0003824
gene1810	-	7015175	7015840	666	Scaffold1	hypothetical protein	-	-	-	-	-	-
gene1811	+	7017172	7017902	731	Scaffold1	Pre-rRNA-processing protein TSR2	PF10273.11	-	-	cmt:CCM_05042	K14800	GO:0008152;GO:0009987
gene1812	-	7018240	7019667	1428	Scaffold1	BSD domain-containing protein	PF03909.19	-	-	-	-	-
gene1813	+	7020294	7021300	1007	Scaffold1	Alpha/beta hydrolase fold-3	PF07859.15;PF00135.30	COG0657	I	-	-	GO:0003824
gene1814	+	7022881	7023161	281	Scaffold1	Grg1 protein	PF11034.10	-	-	-	-	-
gene1815	+	7025480	7027301	1822	Scaffold1	Transcription factor PAP1	PF08601.12;PF00170.23	-	-	cmt:CCM_09377	K09043	GO:0140110;GO:0110165
gene1816	-	7028751	7030858	2108	Scaffold1	Protein kinase-like domain protein	PF00069.27;PF07714.19	COG0515	T	cmt:CCM_09378	K08793	GO:0005488;GO:0003824
gene1817	+	7036189	7036971	783	Scaffold1	short-chain dehydrogenase/reductase SDR	PF13561.8;PF00106.27;PF08659.12;PF08643.12	COG1028	I	-	-	GO:0003824
gene1818	-	7037597	7038385	789	Scaffold1	-	-	-	-	-	-	-
gene1819	+	7038674	7039984	1311	Scaffold1	subtilisin-like protease Pr1B	PF00082.24;PF05922.18	COG1404	O	-	-	GO:0003824
gene1820	+	7041091	7041997	907	Scaffold1	hypothetical protein	PF12311.10	-	-	-	-	-
gene1821	-	7042243	7046755	4513	Scaffold1	Zinc finger domain-containing protein, RING-type	PF00069.27;PF07714.19;PF13639.8;PF00498.28	COG0515	T	-	-	-
gene1822	+	7047374	7049271	1898	Scaffold1	hypothetical protein	-	-	-	-	-	-
gene1823	-	7050071	7054982	4912	Scaffold1	Zn(2)-C6 fungal-type DNA-binding domain protein	-	-	-	-	-	GO:0140110;GO:0005488;GO:0110165
gene1824	-	7056453	7057504	1052	Scaffold1	Zinc finger, C2H2-like protein	PF12756.9	-	-	cmt:CCM_09385	K14816	-
gene1825	-	7059145	7061779	2635	Scaffold1	hypothetical protein	PF11807.10	-	-	-	-	GO:0110165;GO:0008152;GO:0009987
gene1826	-	7062163	7062863	701	Scaffold1	ABC transporter, transmembrane domain, type 1	-	-	-	cmt:CCM_09390	K05665	GO:0140657;GO:0005215;GO:0005488;GO:0110165
gene1827	-	7065379	7065856	478	Scaffold1	-	-	-	-	-	-	-
gene1828	-	7068619	7070613	1995	Scaffold1	tetratricopeptide repeat domain-containing protein	PF00931.24	COG0457	R	-	-	GO:0005488
gene1829	+	7071580	7074039	2460	Scaffold1	amidase	PF01425.23	COG0154	J	-	-	GO:0003824
gene1830	-	7074373	7075140	768	Scaffold1	trypsin-like serine protease	PF00089.28;PF13365.8	COG5640	O	cmt:CCM_03489	K01312	GO:0003824
gene1831	+	7077304	7079052	1749	Scaffold1	hypothetical protein	-	-	-	-	-	GO:0110165
gene1832	-	7079283	7080407	1125	Scaffold1	hypothetical protein	-	-	-	-	-	-
gene1833	+	7080925	7081467	543	Scaffold1	GCN5-related N-acetyltransferase	PF13527.9;PF13508.9;PF00583.27	COG3153	R	eah:FA04_09530	K03824	GO:0003824
gene1834	+	7082858	7084920	2063	Scaffold1	methyl transferase-like protein	PF13649.8;PF13489.8;PF08241.14;PF02353.22;PF13847.8	COG2230	I	-	-	GO:0003824;GO:0008152
gene1835	+	7085690	7088213	2524	Scaffold1	Heterokaryon incompatibility	PF06985.13	-	-	-	-	-
gene1836	-	7089174	7090802	1629	Scaffold1	hypothetical protein	-	-	-	-	-	-
gene1837	+	7091740	7092692	953	Scaffold1	formyltetrahydrofolate deformylase	PF00551.21;PF01842.27	COG0788	F	cmt:CCM_09394	K01433	GO:0003824;GO:0008152;GO:0009987
gene1838	+	7093909	7094947	1039	Scaffold1	hypothetical protein	PF17784.3	-	-	-	-	GO:0110165
gene1840	-	7095732	7096695	964	Scaffold1	Thymidylate kinase	PF02223.19;PF02223.19	COG0125	F	cmt:CCM_09396	K00943	GO:0005488;GO:0003824;GO:0008152;GO:0009987
gene1841	-	7098181	7099603	1423	Scaffold1	hypothetical protein	-	-	-	-	-	GO:0003824
gene1842	-	7107378	7107812	435	Scaffold1	hypothetical protein	-	-	-	-	-	GO:0110165
gene1843	-	7110841	7111947	1107	Scaffold1	protein TEM1	PF00071.24;PF08477.15;PF00025.23	COG1100	R	cmt:CCM_09405	K06682	GO:0005488;GO:0003824
gene1844	+	7113996	7114628	633	Scaffold1	Glycine cleavage H-protein	PF01597.21	COG0509	E	cmt:CCM_09406	K02437	GO:0032991;GO:0110165;GO:0008152;GO:0009987
gene1845	+	7114933	7116243	1311	Scaffold1	hypothetical protein	-	-	-	-	-	-
gene1846	-	7121843	7129447	7605	Scaffold1	60S ribosomal protein L4	PF00573.24;PF05071.18	COG0088	J	cmt:CCM_09411	K02926	GO:0005198;GO:0110165;GO:0008152;GO:0009987
gene1847	-	7129761	7130671	911	Scaffold1	activating transcription factor 7a	PF00170.23;PF07716.17	-	-	cmt:CCM_09413	K04450	GO:0140110
gene1848	+	7132545	7133361	817	Scaffold1	DNA replication factor A subunit Ssb3	PF08661.13	-	-	cmt:CCM_09414	K10740	GO:0005488;GO:0110165;GO:0008152;GO:0009987;GO:0050896
gene1849	-	7134009	7137396	3388	Scaffold1	Rho GTPase activation protein	-	-	-	-	-	GO:0065007;GO:0009987
gene1850	-	7137941	7139393	1453	Scaffold1	nuclear protein SNF4	PF00571.30;PF00571.30;PF00571.30	COG3448	T	cmt:CCM_09417	K07200	-
gene1851	+	7140712	7141509	798	Scaffold1	Zn-dependent hydrolase	PF12706.9;PF13483.8	COG2220	G	-	-	GO:0003824
gene1852	-	7141598	7143219	1622	Scaffold1	C6 zinc finger domain protein	-	-	-	-	-	GO:0140110;GO:0005488;GO:0110165
gene1853	+	7144555	7147528	2974	Scaffold1	hypothetical protein	PF00514.25;PF00514.25;PF00514.25;PF00514.25;PF00514.25;PF00514.25;PF05804.14;PF04826.15	-	-	pan:PODANSg8315	K08332	-
gene1854	-	7148008	7148567	560	Scaffold1	Peptidase S24/S26A/S26B/S26C	PF10502.11;PF10502.11	COG0681	U	cmt:CCM_09421	K09647	GO:0003824;GO:0110165
gene1855	+	7148880	7149800	921	Scaffold1	Translation initiation factor 3	-	-	-	cmt:CCM_09422	K02520	GO:0045182;GO:0005488
gene1856	-	7149975	7153135	3161	Scaffold1	GMP synthase	PF00117.30;PF00958.24;PF09135.13;PF02540.19	COG0518	F	fox:FOXG_03059	K01951	GO:0005488;GO:0003824;GO:0008152;GO:0009987
gene1857	+	7153702	7156062	2361	Scaffold1	Amidase signature domain protein	PF01425.23	COG0154	J	-	-	GO:0003824
gene1858	+	7156681	7159708	3028	Scaffold1	glycoside hydrolase family 2 protein	PF17753.3;PF17786.3;PF00703.23	COG3250	G	trr:M419DRAFT_12549	K01192	GO:0003824;GO:0110165;GO:0008152
gene1859	+	7160173	7163595	3423	Scaffold1	hypothetical protein	-	-	-	-	-	GO:0005488;GO:0003824
gene1860	-	7163869	7166582	2714	Scaffold1	glucan endo-1,3-beta-glucosidase BGN13.1 precursor	PF12708.9;PF12708.9	COG3386	G	-	-	GO:0003824
gene1861	+	7170310	7173650	3341	Scaffold1	-	-	-	-	-	-	-
gene1862	+	7175567	7177483	1917	Scaffold1	GLEYA adhesin domain	PF10528.11	-	-	-	-	GO:0110165
gene1863	+	7178229	7181976	3748	Scaffold1	alkaline phosphatase	PF00245.22	COG1785	P;R	cmt:CCM_09478	K01077	GO:0140299;GO:0005488;GO:0003824;GO:0110165;GO:0008152;GO:0009987
gene1864	-	7182376	7186181	3806	Scaffold1	dual specificity phosphatase catalytic domain protein	PF12146.10;PF00561.22;PF12697.9;PF00782.22	-	-	-	-	GO:0003824
gene1865	-	7186788	7187545	758	Scaffold1	ribosomal protein L34-like protein	PF01199.20	-	-	cmt:CCM_09475	K02915	GO:0005198;GO:0110165;GO:0008152;GO:0009987
gene1866	-	7188061	7188563	503	Scaffold1	hypothetical protein	-	-	-	-	-	-
gene1867	+	7189508	7198063	8556	Scaffold1	integral membrane protein	PF04116.15	COG1028	I	-	-	GO:0005488;GO:0003824;GO:0110165;GO:0008152
gene1868	-	7198848	7199083	236	Scaffold1	-	-	-	-	-	-	-
gene1869	+	7199653	7200873	1221	Scaffold1	hypothetical protein	-	-	-	-	-	-
gene1870	+	7201504	7204306	2803	Scaffold1	DNA repair protein Rad9	PF04139.15	-	-	cmt:CCM_09469	K10994	GO:0032991;GO:0065007;GO:0008152;GO:0009987;GO:0050896
gene1871	+	7204626	7206590	1965	Scaffold1	prephenate dehydrogenase	PF02153.19	COG0287	E	cmt:CCM_09467	K00211	GO:0003824;GO:0008152;GO:0009987
gene1872	-	7206764	7208113	1350	Scaffold1	hypothetical protein	-	-	-	-	-	-
gene1873	+	7210034	7211048	1015	Scaffold1	integral membrane protein	PF04117.14	-	-	-	-	GO:0110165
gene1874	-	7211544	7212326	783	Scaffold1	ESCRT-2 complex, Snf8	PF04157.18	-	-	cmt:CCM_09464	K12188	GO:0032991;GO:0009987;GO:0051179
gene1875	+	7212925	7214702	1778	Scaffold1	Heat shock protein DnaJ	PF01556.20;PF00226.33;PF00684.21	COG0484	O	cmt:CCM_09463	K09503	GO:0005488;GO:0009987;GO:0050896
gene1876	+	7215844	7218410	2567	Scaffold1	acetoacetyl-CoA synthase	PF00501.30;PF16177.7;PF13193.8	COG0365	I	cmt:CCM_09462	K01907	GO:0003824;GO:0008152
gene1877	+	7222612	7224081	1470	Scaffold1	heterotrimeric G protein beta subunit	PF00400.34;PF00400.34;PF00400.34;PF00400.34;PF00400.34;PF00400.34;PF12894.9	-	-	fgr:FGSG_04104	K04536	GO:0065007;GO:0009987
gene1878	+	7225812	7231044	5233	Scaffold1	Aminoglycoside phosphotransferase	PF02114.18	-	-	-	-	GO:0003824
gene1879	+	7233219	7234742	1524	Scaffold1	hypothetical protein	-	-	-	-	-	GO:0110165
gene1880	+	7235766	7237047	1282	Scaffold1	ran/spi1 binding protein	PF00638.20	-	-	cmt:CCM_09457	K15306	GO:0009987;GO:0051179
gene1881	-	7237285	7240523	3239	Scaffold1	Zn(2)-C6 fungal-type DNA-binding domain protein	PF00172.20	-	-	-	-	GO:0140110;GO:0005488;GO:0110165
gene1882	+	7247013	7248152	1140	Scaffold1	YEATS family protein	PF03366.18	-	-	-	-	GO:0045182;GO:0005488;GO:0032991;GO:0110165;GO:0065007;GO:0009987
gene1883	-	7249241	7252905	3665	Scaffold1	hypothetical protein	-	-	-	-	-	-
gene1884	+	7256661	7259239	2579	Scaffold1	TPR domain-containing protein	PF00856.30	-	-	-	-	-
gene1885	-	7259872	7262921	3050	Scaffold1	Protein phosphatase 2C	PF00481.23;PF00481.23	-	-	cmt:CCM_09453	K19704	GO:0005488;GO:0003824
gene1886	-	7263801	7264301	501	Scaffold1	hypothetical protein	-	-	-	-	-	-
gene1887	+	7265201	7266898	1698	Scaffold1	hypothetical protein	-	-	-	-	-	-
gene1888	+	7275643	7278899	3257	Scaffold1	NAD-specific glutamate dehydrogenase	PF00208.23;PF05088.14	COG2902	E	cmt:CCM_09444	K15371	GO:0003824;GO:0008152;GO:0009987
gene1889	+	7281036	7292080	11045	Scaffold1	Fumarate reductase/succinate dehydrogenase flavoprotein	PF00732.21;PF05199.15	COG2303	I;R	-	-	GO:0005488;GO:0003824
gene1890	-	7293760	7294490	731	Scaffold1	60S ribosomal protein L32	PF01655.20	COG1717	J	maj:MAA_02482	K02912	GO:0005198;GO:0110165;GO:0008152;GO:0009987
gene1891	+	7295070	7295923	854	Scaffold1	40S ribosomal protein S16	PF00380.21	COG0103	J	cmt:CCM_09440	K02960	GO:0005198;GO:0110165;GO:0008152;GO:0009987
gene1892	-	7296780	7298264	1485	Scaffold1	AAR2 family protein	PF05282.13	-	-	cmt:CCM_09439	K13205	-
gene1893	+	7299664	7300005	342	Scaffold1	hypothetical protein	-	-	-	-	-	-
gene1894	-	7306436	7317333	10898	Scaffold1	Zinc finger, C2H2-type/integrase, DNA-binding protein	-	-	-	maw:MAC_01653	K21455	GO:0005488;GO:0065007
gene1895	-	7324649	7327271	2623	Scaffold1	ATP-dependent RNA helicase dbp-2	PF00270.31;PF00271.33;PF04851.17	COG0513	L	tre:TRIREDRAFT_58427	K12823	GO:0140657;GO:0005488;GO:0003824
gene1896	-	7328255	7330157	1903	Scaffold1	alternative NADH-dehydrogenase	PF07992.16;PF00070.29	COG1252	C	cmt:CCM_09437	K17871	GO:0003824;GO:0110165
gene1897	-	7331731	7332695	965	Scaffold1	Protein kinase-like domain protein	PF01636.25	-	-	-	-	GO:0003824
gene1898	+	7335475	7341541	6067	Scaffold1	hypothetical protein	-	-	-	-	-	GO:0110165
gene1899	-	7342261	7346529	4269	Scaffold1	HR1 rho-binding repeat protein	PF14664.8;PF14666.8;PF14663.8;PF14668.8;PF02185.18	-	-	cmt:CCM_09433	K08267	GO:0032991;GO:0065007;GO:0009987
gene1900	+	7348127	7349792	1666	Scaffold1	uricase	PF01014.20;PF01014.20	COG3648	Q	cmt:CCM_09432	K00365	GO:0003824;GO:0110165;GO:0008152;GO:0009987
gene1901	-	7350468	7351209	742	Scaffold1	Ribosomal protein L13	PF00572.20	COG0102	J	cmt:CCM_09431	K02871	GO:0005198;GO:0110165;GO:0008152;GO:0009987
gene1902	+	7351671	7353053	1383	Scaffold1	Superoxide dismutase (Cu/Zn) / chaperone	PF00403.28	COG2608	P	tre:TRIREDRAFT_120968	K04569	GO:0140104;GO:0005488;GO:0110165;GO:0008152;GO:0009987
gene1903	+	7357823	7361969	4147	Scaffold1	Neutrophil cytosol factor 2	PF00564.26	-	-	-	-	-
gene1904	+	7364138	7366222	2085	Scaffold1	serine palmitoyltransferase 2	PF00155.23	COG0236	I	cmt:CCM_09427	K00654	GO:0005488;GO:0003824;GO:0032991;GO:0110165;GO:0008152;GO:0009987
gene1905	+	7369877	7371404	1528	Scaffold1	protein kinase regulator Ste50	PF07647.19;PF00536.32;PF00788.25	-	-	cmt:CCM_09426	K19841	GO:0003824;GO:0065007;GO:0009987
gene1906	-	7371763	7373285	1523	Scaffold1	hypothetical protein	-	-	-	-	-	-
gene1907	-	7373890	7374623	734	Scaffold1	-	-	-	-	-	-	-
gene1908	+	7375034	7377888	2855	Scaffold1	hypothetical protein	PF04281.15;PF00962.24	COG1816	F	cmt:CCM_09449	K01488	GO:0003824;GO:0110165;GO:0009987;GO:0051179
gene1909	-	7378371	7381028	2658	Scaffold1	Dynamin, GTPase domain protein	PF00350.25;PF01926.25	-	-	cmt:CCM_09450	K06030	GO:0005488;GO:0003824;GO:0110165
gene1910	+	7381822	7382673	852	Scaffold1	Snf7	PF03357.23	-	-	cmt:CCM_09451	K12191	GO:0009987;GO:0051179
gene1911	+	7383549	7385393	1845	Scaffold1	hypothetical protein	-	-	-	-	-	-
gene1912	+	7386183	7388120	1938	Scaffold1	C6 finger domain protein	PF00172.20;PF11951.10	-	-	-	-	GO:0140110;GO:0005488;GO:0110165
gene1913	+	7388733	7391830	3098	Scaffold1	Transmembrane amino acid transporter family protein	PF01490.20	-	-	-	-	GO:0110165
gene1914	-	7392368	7397194	4827	Scaffold1	Allergen V5/Tpx-1-related protein	PF00188.28	COG2340	D;R	-	-	GO:0110165
gene1915	+	7399667	7403337	3671	Scaffold1	Zinc finger domain-containing protein, C2H2-type/integrase	PF04082.20;PF00096.28;PF00096.28	-	-	-	-	GO:0005488;GO:0008152;GO:0009987
gene1916	+	7404029	7405742	1714	Scaffold1	kinase-like protein	-	-	-	-	-	GO:0003824
gene1917	-	7405796	7407283	1488	Scaffold1	Haloacid dehalogenase-like hydrolase	PF13419.8;PF00702.28;PF13469.8;PF12710.9;PF00685.29	COG1011	H	cmt:CCM_03543	K07025	GO:0003824
gene1918	-	7407972	7408813	842	Scaffold1	hypothetical protein	-	-	-	-	-	-
gene1919	+	7411418	7412610	1193	Scaffold1	hypothetical protein	-	-	-	-	-	-
gene1920	-	7413249	7418174	4926	Scaffold1	abc transporter	PF00005.29;PF00005.29;PF00664.25;PF00664.25	COG1132	V	-	-	GO:0140657;GO:0005215;GO:0005488;GO:0110165
gene1921	-	7418738	7420574	1837	Scaffold1	serine/threonine protein kinase	PF01636.25;PF01633.22	-	-	-	-	GO:0003824
gene1922	-	7420985	7421647	663	Scaffold1	Beta-lactamase/transpeptidase-like protein	-	-	-	-	-	-
gene1923	-	7423545	7429189	5645	Scaffold1	Beta-lactamase/transpeptidase-like protein	PF00144.26	COG1680	V	-	-	-
gene1924	+	7430042	7430934	893	Scaffold1	hypothetical protein	-	-	-	-	-	-
gene1925	-	7437433	7441017	3585	Scaffold1	hypothetical protein	-	-	-	-	-	GO:0110165
gene1926	-	7441354	7443467	2114	Scaffold1	GTP-binding protein 1	PF00009.29;PF03144.27	COG5258	R	cmt:CCM_07997	K24887	GO:0005488;GO:0003824;GO:0008152;GO:0009987
gene1927	-	7444176	7444638	463	Scaffold1	ribonucleoprotein (LSM)-related domain protein	PF01423.24	COG1958	K	cmt:CCM_07996	K12622	GO:0005488;GO:0032991;GO:0065007;GO:0008152;GO:0009987
gene1928	-	7446303	7475588	29286	Scaffold1	-	-	-	-	-	-	-
gene1929	+	7482246	7491906	9661	Scaffold1	arrestin domain containing protein	PF02752.24	-	-	plj:VFPFJ_02421	K20061	-
gene1930	+	7492162	7494043	1882	Scaffold1	-	-	-	-	-	-	-
gene1931	+	7496322	7498479	2158	Scaffold1	Heterokaryon incompatibility	PF06985.13	-	-	-	-	-
gene1932	-	7498687	7499622	936	Scaffold1	hypothetical protein	PF05705.16	-	-	-	-	GO:0110165
gene1933	+	7500879	7501988	1110	Scaffold1	dehydrogenase/reductase SDR family	PF00106.27;PF13561.8;PF08659.12;PF01370.23	COG1028	I	cmt:CCM_08001	K15734	GO:0003824
gene1934	+	7503816	7504309	494	Scaffold1	hypothetical protein	-	-	-	-	-	-
gene1935	+	7505337	7506629	1293	Scaffold1	hypothetical protein	-	-	-	-	-	GO:0110165
gene1936	+	7507921	7508664	744	Scaffold1	Concanavalin A-like lectin/glucanase	PF01828.19	-	-	-	-	GO:0005488;GO:0003824
gene1937	+	7509435	7511702	2268	Scaffold1	hypothetical protein	-	-	-	-	-	GO:0110165
gene1938	-	7512046	7512906	861	Scaffold1	hypothetical protein	-	-	-	-	-	-
gene1939	-	7514078	7522587	8510	Scaffold1	hypothetical protein	PF12271.10;PF12511.10	-	-	-	-	-
gene1940	-	7524113	7530718	6606	Scaffold1	mucin	PF08613.13;PF00134.25	-	-	-	-	GO:0005488;GO:0065007
gene1941	+	7536703	7537675	973	Scaffold1	O-methyltransferase family 3	PF01596.19;PF13578.8;PF01135.21;PF13847.8;PF13649.8	COG4122	J	-	-	GO:0003824;GO:0008152
gene1942	+	7541412	7542326	915	Scaffold1	hypothetical protein	-	-	-	-	-	-
gene1943	-	7543467	7546028	2562	Scaffold1	ATPase, AAA-type, core	-	-	-	-	-	GO:0005488;GO:0003824
gene1944	+	7548520	7551267	2748	Scaffold1	hypothetical protein	PF10395.11	-	-	-	-	-
gene1945	-	7552043	7553835	1793	Scaffold1	NUDIX hydrolase domain-like protein	PF00293.30	-	-	-	-	GO:0003824
gene1946	+	7555153	7556394	1242	Scaffold1	ankyrin repeat protein	PF12796.9;PF13606.8;PF13637.8;PF13857.8	-	-	-	-	GO:0140110
gene1947	-	7557685	7558595	911	Scaffold1	Short-chain dehydrogenase/reductase SDR	PF00106.27;PF13561.8;PF08659.12;PF01370.23	COG4221	C	-	-	GO:0003824
gene1948	+	7559481	7560004	524	Scaffold1	Beta-ketoacyl synthase	-	-	-	-	-	GO:0005488;GO:0003824;GO:0008152
gene1949	+	7561238	7562445	1208	Scaffold1	hypothetical protein	-	-	-	-	-	GO:0110165
gene1950	+	7563299	7567492	4194	Scaffold1	chitinase chiA3	-	COG3469	G	-	-	GO:0003824;GO:0110165;GO:0008152
gene1951	-	7567704	7568402	699	Scaffold1	citrinin biosynthesis oxydoreductase CtnB	PF03959.15;PF12697.9	-	-	-	-	-
gene1952	+	7569683	7583274	13592	Scaffold1	Beta-ketoacyl synthase	PF00501.30;PF00109.28;PF00668.22;PF01226.19;PF14765.8;PF00698.23;PF00698.23;PF02801.24;PF07993.14;PF08659.12;PF16197.7;PF00550.27;PF00550.27	COG1020	Q	-	-	GO:0005488;GO:0003824;GO:0008152;GO:0009987
gene1953	-	7583536	7584486	951	Scaffold1	L-lactate dehydrogenase A	PF00056.25;PF02866.20	COG0039	C	cmt:CCM_08025	K00016	GO:0003824;GO:0008152;GO:0009987
gene1954	-	7586174	7587037	864	Scaffold1	2,5-diamino-6-ribosylamino-4(3H)-pyrimidinone 5'-phosphate reductase	PF01872.19	COG0807	H	pcs:Pc12g01420	K14654	GO:0003824;GO:0008152;GO:0009987
gene1955	+	7587704	7593228	5525	Scaffold1	Protein kinase-like domain protein	-	-	-	-	-	GO:0003824
gene1956	+	7593292	7599026	5735	Scaffold1	hypothetical protein	-	-	-	-	-	-
gene1957	-	7599649	7602027	2379	Scaffold1	Transcription factor	PF04082.20	-	-	-	-	GO:0140110;GO:0005488;GO:0110165;GO:0008152;GO:0009987
gene1958	-	7603982	7605332	1351	Scaffold1	Rieske domain protein	PF00848.21;PF00848.21;PF00355.28	COG4638	P;R	-	-	GO:0005488;GO:0003824;GO:0008152;GO:0009987
gene1959	-	7606686	7607413	728	Scaffold1	casein kinase I isoform delta	-	-	-	trr:M419DRAFT_126792	K08959	GO:0005488;GO:0003824
gene1960	+	7610816	7612072	1257	Scaffold1	hypothetical protein	-	-	-	-	-	GO:0140110
gene1961	-	7612449	7614255	1807	Scaffold1	Cytochrome P450	PF00067.24	COG2124	Q;V	-	-	GO:0005488;GO:0003824
gene1962	+	7615292	7616737	1446	Scaffold1	Riboflavin synthase-like beta-barrel	PF00175.23;PF00970.26;PF00173.30	COG0633	C	cmt:CCM_08034	K00326	GO:0005488;GO:0003824
gene1963	-	7618397	7621476	3080	Scaffold1	hypothetical protein	PF09994.11	COG3673	S	-	-	-
gene1964	+	7622502	7626289	3788	Scaffold1	heme peroxidase	PF03098.17;PF03098.17	-	-	cmt:CCM_08032	K17862	GO:0016209;GO:0005488;GO:0003824;GO:0050896
gene1965	+	7626706	7628028	1323	Scaffold1	Lipase, secreted	PF03583.16	-	-	-	-	GO:0003824;GO:0008152
gene1966	-	7629720	7633393	3674	Scaffold1	hypothetical protein	-	-	-	-	-	GO:0110165
gene1967	+	7633712	7636472	2761	Scaffold1	subtilisin, putative	PF00082.24	-	-	-	-	GO:0003824
gene1968	-	7637423	7641088	3666	Scaffold1	hypothetical protein	-	-	-	-	-	-
gene1969	+	7642043	7646936	4894	Scaffold1	ATP-dependent RNA helicase DBP9	PF00722.23;PF00270.31;PF00271.33;PF04851.17	COG0513	L	cmt:CCM_08040	K14810	GO:0140657;GO:0005488;GO:0003824;GO:0008152
gene1970	-	7647598	7649757	2160	Scaffold1	subunit of DNA polymerase II	PF12738.9;PF12738.9;PF00533.28;PF00533.28	-	-	cmt:CCM_08050	K03507	-
gene1971	+	7650798	7652657	1860	Scaffold1	defective in cullin neddylation protein 1	PF03556.17	-	-	cmt:CCM_08048	K17822	-
gene1972	-	7653239	7655299	2061	Scaffold1	Squalene phytoene synthase	PF00494.21;PF01250.19	COG1562	I	nhe:NECHADRAFT_44234	K18163	GO:0005198;GO:0005488;GO:0110165;GO:0008152;GO:0009987
gene1973	+	7655567	7658920	3354	Scaffold1	DNA repair protein RAD5	PF00176.25;PF08797.13;PF00271.33;PF04851.17	COG0553	K;L	cmt:CCM_08045	K15505	GO:0005488;GO:0003824;GO:0110165
gene1974	-	7659330	7660450	1121	Scaffold1	-	-	-	-	-	-	-
gene1975	+	7660942	7661661	720	Scaffold1	-	-	-	-	-	-	-
gene1976	-	7662335	7678770	16436	Scaffold1	carbonic anhydrase	-	-	-	-	-	-
gene1977	-	7680090	7681194	1105	Scaffold1	Alpha/beta hydrolase fold-3	PF07859.15	COG0657	I	-	-	GO:0003824
gene1978	-	7682237	7685382	3146	Scaffold1	Alkaline phosphatase-like protein	PF00884.25	COG3119	P	-	-	GO:0003824
gene1979	+	7686247	7687649	1403	Scaffold1	Major facilitator superfamily domain, general substrate transporter	PF07690.18	COG2271	G	-	-	GO:0005215;GO:0110165
gene1980	+	7688293	7707174	18882	Scaffold1	acid phosphatase	PF01975.19	-	-	-	-	GO:0003824
gene1981	+	7707787	7708188	402	Scaffold1	hypothetical protein	-	-	-	-	-	GO:0003824
gene1982	-	7708957	7710603	1647	Scaffold1	Beta-lactamase/transpeptidase-like protein	PF00144.26	COG1680	V	-	-	-
gene1983	+	7711608	7712555	948	Scaffold1	-	-	-	-	-	-	-
gene1984	-	7716086	7718133	2048	Scaffold1	aldehyde reductase I	PF00248.23	COG0656	Q	cmt:CCM_08044	K18107	GO:0003824
gene1985	-	7719494	7719922	429	Scaffold1	hypothetical protein	-	-	-	-	-	GO:0110165
gene1986	+	7721841	7725487	3647	Scaffold1	FAD binding domain protein	PF01565.25	COG0277	C	-	-	GO:0005488;GO:0003824
gene1987	-	229	1822	1594	Scaffold2	hypothetical protein	PF00704.30	COG3325	G	bor:COCMIDRAFT_108800	K01183	GO:0005488;GO:0003824;GO:0110165;GO:0008152
gene1988	+	4748	6757	2010	Scaffold2	hypothetical protein	PF01476.22	-	-	-	-	-
gene1989	-	7598	22066	14469	Scaffold2	hypothetical protein	PF00501.30;PF00501.30;PF00501.30;PF00668.22;PF00668.22;PF00668.22;PF00668.22;PF00668.22;PF00550.27;PF00550.27;PF00550.27;PF00550.27	COG0236	I	nhe:NECHADRAFT_86967	K22148	GO:0005488;GO:0003824
gene1990	-	22855	24162	1308	Scaffold2	siderophore biosynthesis	PF13523.8	-	-	nhe:NECHADRAFT_97425	K22151	GO:0003824;GO:0008152;GO:0009987
gene1991	+	25227	29544	4318	Scaffold2	Multidrug resistance-associated protein 1	PF00664.25;PF00664.25;PF00005.29;PF00005.29	COG1132	V	-	-	GO:0140657;GO:0005215;GO:0005488;GO:0110165
gene1992	+	30790	32766	1977	Scaffold2	siderophore-dependent iron transporter	PF07690.18	COG2814	G	-	-	GO:0005215;GO:0110165
gene1993	-	33044	33613	570	Scaffold2	hypothetical protein	-	-	-	-	-	-
gene1994	+	36956	37606	651	Scaffold2	hypothetical protein	-	-	-	-	-	-
gene1995	-	37853	38902	1050	Scaffold2	hypothetical protein	-	-	-	-	-	GO:0005488;GO:0003824
gene1996	+	39374	40053	680	Scaffold2	hypothetical protein	-	-	-	-	-	-
gene1997	-	40648	41650	1003	Scaffold2	hypothetical protein	PF00583.27	-	-	-	-	GO:0003824
gene1998	+	42220	43093	874	Scaffold2	tetratricopeptide-like protein	-	-	-	-	-	-
gene1999	-	43271	45056	1786	Scaffold2	cytochrome P450	PF00067.24	COG2124	Q;V	act:ACLA_008020	K09831	GO:0005488;GO:0003824;GO:0110165;GO:0008152;GO:0009987
gene2000	-	46421	48123	1703	Scaffold2	phoma betae P450 monooxygenase No.2	PF00067.24	-	-	-	-	GO:0005488;GO:0003824;GO:0110165
gene2001	-	50532	55964	5433	Scaffold2	-	-	-	-	-	-	-
gene2002	-	56387	58701	2315	Scaffold2	Monooxygenase, FAD-binding protein	PF01494.21;PF01494.21;PF13450.8	COG0654	H;C	-	-	GO:0005488;GO:0003824
gene2003	+	61118	62124	1007	Scaffold2	-	-	-	-	-	-	-
gene2004	-	62668	66005	3338	Scaffold2	hypothetical protein	-	-	-	-	-	GO:0110165;GO:0008152
gene2005	+	66912	68395	1484	Scaffold2	hypothetical protein	-	-	-	-	-	-
gene2006	-	69678	74390	4713	Scaffold2	AMP-dependent synthetase/ligase	PF00501.30;PF13193.8	COG0236	I	-	-	GO:0003824
gene2007	+	75666	76288	623	Scaffold2	hypothetical protein	-	-	-	-	-	-
gene2008	+	76541	78489	1949	Scaffold2	-	-	-	-	-	-	-
gene2009	+	79564	80652	1089	Scaffold2	Alcohol dehydrogenase superfamily, zinc-type	PF00107.28;PF08240.14	COG0604	C;R	-	-	GO:0003824
gene2010	+	82190	89724	7535	Scaffold2	Beta-ketoacyl synthase	PF00109.28;PF14765.8;PF00698.23;PF08659.12;PF02801.24;PF16197.7;PF00106.27;PF00550.27	COG0236	I	-	-	GO:0005488;GO:0003824
gene2011	+	89830	91778	1949	Scaffold2	-	-	-	-	-	-	-
gene2012	+	92158	99521	7364	Scaffold2	amino acid/polyamine transporter I	PF13520.8;PF00324.23;PF00241.22;PF00161.21	COG0531	E	-	-	GO:0005215;GO:0110165
gene2013	-	102830	104800	1971	Scaffold2	-	-	-	-	-	-	-
gene2014	+	107481	109499	2019	Scaffold2	protein phosphatase regulator	PF03370.15;PF16760.7	-	-	-	-	-
gene2015	+	110060	111856	1797	Scaffold2	-	-	-	-	-	-	-
gene2016	-	112278	115740	3463	Scaffold2	Peptidase M24, structural domain protein	PF00557.26;PF05195.18;PF00089.28	COG0006	E	cmt:CCM_09362	K14213	GO:0005488;GO:0003824
gene2017	+	116938	117162	225	Scaffold2	-	-	-	-	-	-	-
gene2018	+	124526	124981	456	Scaffold2	hypothetical protein	-	-	-	-	-	-
gene2019	+	126064	127347	1284	Scaffold2	hypothetical protein	PF05670.15	-	-	-	-	-
gene2020	-	127948	135466	7519	Scaffold2	Peptidase S8, subtilisin-related protein	PF00082.24;PF06280.14;PF02225.24	COG1404	O	-	-	GO:0003824;GO:0110165
gene2021	+	136834	139810	2977	Scaffold2	BolA protein	PF01722.20	-	-	cmt:CCM_09368	K22075	-
gene2022	-	140287	147331	7045	Scaffold2	acetyl-CoA carboxylase	PF08326.14;PF01039.24;PF02786.19;PF00289.24;PF02785.21;PF00364.24;PF07478.15	COG4770	I	cmt:CCM_09369	K11262	GO:0005488;GO:0003824;GO:0008152;GO:0009987
gene2023	-	151581	160344	8764	Scaffold2	RING finger membrane protein	PF04880.15;PF12906.9	-	-	cmt:CCM_09371	K10661	GO:0005488;GO:0110165
gene2024	+	160967	161380	414	Scaffold2	hypothetical protein	-	-	-	-	-	-
[truncated: 5,975 more rows]

## Sheet: TableS8
Table S8 Transcriptional expression of MAT1-2-1 and the truncated MAT1-1-1 in Cordyceps blackwelliae
Gene	Item	LM1	LM2	LM3	LM4	LM5	WM1	WM2	WM3	WM4	WM5	FB1	FB2	FB3	FB4	FB5
truncated MAT1-1-1	Reads count	9	7	0	6	7	11	9	8	4	4	10	2	4	7	4
	FPKM	0.698087	0.632391	0	0.566594	0.670476	1.4116	0.961257	0.611034	0.45894	0.633924	1.32617	0.202137	0.470365	0.721841	0.362824
MAT1-2-1	Reads count	102	73	0	126	105	24	21	122	25	17	13	6	10	11	9
	FPKM	5.76448	4.80511	0	8.6693	7.3277	2.244	1.63421	6.78935	2.08991	1.963	1.25613	0.441834	0.856777	0.826474	0.594801

## Sheet: TableS9
Table S9 Summary of sequencing data of the Cordyceps blackwelliae transcriptome and mapping rates
Sample	Raw reads	Raw bases (Gb)	Clean reads	Clean bases (Gb)	Error rate	Q20	Q30	GC content (%)	Mapped reads
LM1	43435516	6.52	41360886	6.2	0.03	96.41	91.12	58.94	39,892,231 (96.45%)
LM2	43196938	6.48	41073530	6.16	0.03	95.91	90.07	58.66	39,292,847 (95.66%)
LM3	43122316	6.47	40664248	6.1	0.03	96.37	91.1	58.3	36,664,491 (90.16%)
LM4	42908696	6.44	41121184	6.17	0.03	96.11	90.53	59.25	39,452,128 (95.94%)
LM5	39526944	5.93	37789930	5.67	0.03	96.24	90.77	58.8	36,436,650 (96.42%)
WM1	43992640	6.6	41975616	6.3	0.03	96.23	90.84	58.29	39,041,520 (93.01%)
WM2	42693668	6.4	40487916	6.07	0.03	96.08	90.48	58.67	38,014,989 (93.89%)
WM3	39932154	5.99	37817760	5.67	0.03	96.05	90.45	59.2	35,893,637 (94.91%)
WM4	40976566	6.15	38858760	5.83	0.03	96.16	90.65	58.7	35,915,259 (92.43%)
WM5	43451822	6.52	41243212	6.19	0.03	96.08	90.6	58.94	37,888,096 (91.87%)
FB1	40691184	6.1	38813992	5.82	0.03	95.89	90.12	58.98	37,224,429 (95.90%)
FB2	40957648	6.14	38792108	5.82	0.03	95.96	90.29	58.86	36,971,948 (95.31%)
FB3	42971438	6.45	41237768	6.19	0.03	96.23	90.72	59.11	39,600,569 (96.03%)
FB4	39768544	5.97	38029184	5.7	0.03	96.01	90.42	58.72	36,420,845 (95.77%)
FB5	43730928	6.56	42339904	6.35	0.03	95.89	90.11	59.36	40,649,945 (96.01%)
Total	631357002	-	601605998	-	-	-	-	-	-

## Sheet: Table S10
Table S10 List of novel genes identified by RNA-seq
Dene ID	Scaffold	Start	End	Strand	Length	Gene description
novel.1	Scaffold1	28524	29085	+	510	N/A
novel.2	Scaffold1	141112	144390	+	3279	N/A
novel.3	Scaffold1	283830	285484	+	1523	N/A
novel.4	Scaffold1	510328	511911	+	1509	N/A
novel.5	Scaffold1	579995	580514	+	441	N/A
novel.6	Scaffold1	580670	582210	+	1411	N/A
novel.7	Scaffold1	611715	612280	+	503	N/A
novel.8	Scaffold1	1409911	1412715	+	2598	N/A
novel.9	Scaffold1	1554645	1556454	+	1810	N/A
novel.10	Scaffold1	1597194	1597972	+	635	N/A
novel.11	Scaffold1	1685348	1686321	+	974	N/A
novel.12	Scaffold1	1715708	1719916	+	4071	N/A
novel.13	Scaffold1	2504631	2509075	+	4372	N/A
novel.14	Scaffold1	2514142	2514534	+	333	N/A
novel.15	Scaffold1	2639929	2644402	+	4417	N/A
novel.16	Scaffold1	2737627	2740093	+	2347	RecName: Full=Efflux pump atB; AltName: Full=Terreic acid biosynthesis cluster protein B && PF07690:Major Facilitator Superfamily
novel.17	Scaffold1	2806656	2808102	+	1447	N/A
novel.18	Scaffold1	2822153	2822658	+	431	N/A
novel.19	Scaffold1	2829315	2829958	+	576	N/A
novel.20	Scaffold1	2847383	2850575	+	3137	N/A
novel.21	Scaffold1	2934687	2937005	+	2238	N/A
novel.22	Scaffold1	3024991	3026776	+	1518	N/A
novel.23	Scaffold1	3094290	3095487	+	1137	N/A
novel.24	Scaffold1	3291886	3293182	+	610	N/A
novel.25	Scaffold1	3304168	3306575	+	2340	N/A
novel.26	Scaffold1	3308626	3310187	+	1562	N/A
novel.27	Scaffold1	3356550	3357602	+	586	N/A
novel.28	Scaffold1	3421280	3421674	+	395	N/A
novel.29	Scaffold1	3452814	3453579	+	766	N/A
novel.30	Scaffold1	3839403	3843590	+	4049	N/A
novel.31	Scaffold1	3942516	3943740	+	1125	N/A
novel.32	Scaffold1	4024682	4026661	+	1928	N/A
novel.33	Scaffold1	4049282	4050377	+	1043	N/A
novel.34	Scaffold1	4206290	4207925	+	1569	N/A
novel.35	Scaffold1	4232057	4234000	+	1888	N/A
novel.36	Scaffold1	4301900	4306783	+	4884	N/A
novel.37	Scaffold1	4350907	4352058	+	1083	N/A
novel.38	Scaffold1	4461157	4462339	+	1183	N/A
novel.39	Scaffold1	4578705	4582488	+	3695	N/A
novel.40	Scaffold1	4693785	4695165	+	1312	N/A
novel.41	Scaffold1	4844625	4845569	+	878	N/A
novel.42	Scaffold1	4857547	4857987	+	335	N/A
novel.43	Scaffold1	4998208	5000511	+	2304	N/A
novel.44	Scaffold1	5058824	5059609	+	727	N/A
novel.45	Scaffold1	5112372	5119868	+	7302	N/A
novel.46	Scaffold1	5145275	5147075	+	1752	N/A
novel.47	Scaffold1	5149616	5150717	+	1051	N/A
novel.48	Scaffold1	5214211	5217260	+	2948	N/A
novel.49	Scaffold1	5243465	5245695	+	2083	N/A
novel.50	Scaffold1	5262011	5262599	+	513	N/A
novel.51	Scaffold1	5271971	5273175	+	1153	N/A
novel.52	Scaffold1	5277176	5278184	+	946	N/A
novel.53	Scaffold1	5309940	5310957	+	950	N/A
novel.54	Scaffold1	5313888	5315790	+	1782	RecName: Full=Serine/threonine-protein kinase SRPK; Short=PSRPK && PF00069:Protein kinase domain
novel.55	Scaffold1	5319867	5320245	+	323	N/A
novel.56	Scaffold1	5377845	5379141	+	1297	N/A
novel.57	Scaffold1	5382575	5384372	+	1748	N/A
novel.58	Scaffold1	5405902	5408778	+	2821	RecName: Full=Myb-like DNA-binding protein myb-1 && -
novel.59	Scaffold1	5471795	5473192	+	1202	N/A
novel.60	Scaffold1	5494942	5495428	+	487	N/A
novel.61	Scaffold1	5770594	5772924	+	2269	N/A
novel.62	Scaffold1	5798048	5800967	+	2635	RecName: Full=FAD-linked oxidoreductase patO; AltName: Full=Patulin synthesis protein O; Flags: Precursor && PF01565:FAD binding domain
novel.63	Scaffold1	5896776	5897117	+	264	N/A
novel.64	Scaffold1	5978559	5980334	+	1776	N/A
novel.65	Scaffold1	5988745	5991270	+	2459	N/A
novel.66	Scaffold1	5999664	6001605	+	1812	N/A
novel.67	Scaffold1	6033270	6038095	+	4589	N/A
novel.68	Scaffold1	6048571	6049749	+	1179	N/A
novel.69	Scaffold1	6167651	6171895	+	4186	N/A
novel.70	Scaffold1	6158037	6158742	+	552	N/A
novel.71	Scaffold1	6178609	6179586	+	845	N/A
novel.72	Scaffold1	6200519	6201983	+	448	N/A
novel.73	Scaffold1	6231987	6232931	+	764	RecName: Full=39S ribosomal protein L33, mitochondrial; Short=L33mt; Short=MRP-L33 && -
novel.74	Scaffold1	6268434	6270918	+	2299	N/A
novel.75	Scaffold1	6272094	6273720	+	1532	N/A
novel.76	Scaffold1	6305422	6308029	+	2608	N/A
novel.77	Scaffold1	6406650	6407125	+	425	N/A
novel.78	Scaffold1	6418381	6420022	+	1592	N/A
novel.79	Scaffold1	6803054	6803994	+	871	N/A
novel.80	Scaffold1	6928326	6928672	+	292	N/A
novel.81	Scaffold1	6959891	6960836	+	895	N/A
novel.82	Scaffold1	7001981	7002449	+	469	N/A
novel.83	Scaffold1	7064557	7065377	+	639	N/A
novel.84	Scaffold1	7103283	7107368	+	3934	N/A
novel.85	Scaffold1	7113116	7113640	+	525	N/A
novel.86	Scaffold1	7269155	7272948	+	3724	N/A
novel.87	Scaffold1	7475593	7477594	+	1831	RecName: Full=Cutinase gene palindrome-binding protein; Short=PBP && PF00320:GATA zinc finger
novel.88	Scaffold1	7720271	7721658	+	1388	N/A
novel.89	Scaffold1	1042	3088	-	1790	N/A
novel.90	Scaffold1	6540	8587	-	1804	RecName: Full=Siderophore iron transporter mirB; AltName: Full=Major facilitator iron-regulated transporter B; AltName: Full=Triacetylfusarinine C permease && PF07690:Major Facilitator Superfamily
novel.91	Scaffold1	236331	237491	-	1005	N/A
novel.92	Scaffold1	424362	427252	-	2817	N/A
novel.93	Scaffold1	578658	580005	-	1294	N/A
novel.94	Scaffold1	1340923	1342116	-	1107	N/A
novel.95	Scaffold1	1461636	1465440	-	3755	N/A
novel.96	Scaffold1	1465502	1467584	-	2004	N/A
novel.97	Scaffold1	1468043	1468325	-	219	N/A
novel.98	Scaffold1	1568795	1570084	-	1290	N/A
novel.99	Scaffold1	1580053	1580697	-	645	N/A
novel.100	Scaffold1	1604545	1606541	-	1939	N/A
novel.101	Scaffold1	1637135	1637402	-	268	N/A
novel.102	Scaffold1	1654700	1656234	-	1307	N/A
novel.103	Scaffold1	1679444	1681801	-	2229	N/A
novel.104	Scaffold1	1719914	1721215	-	1238	N/A
novel.105	Scaffold1	1747644	1749843	-	2021	N/A
novel.106	Scaffold1	2371079	2371185	-	107	N/A
novel.107	Scaffold1	2676601	2678871	-	2131	N/A
novel.108	Scaffold1	3026889	3028341	-	1396	N/A
novel.109	Scaffold1	3063194	3064802	-	1508	N/A
novel.110	Scaffold1	3336435	3337807	-	1373	N/A
novel.111	Scaffold1	3398415	3400459	-	1954	N/A
novel.112	Scaffold1	3659545	3661830	-	2212	N/A
novel.113	Scaffold1	3880810	3881439	-	499	N/A
novel.114	Scaffold1	3909150	3911395	-	2115	N/A
novel.115	Scaffold1	3999900	4002104	-	2126	N/A
novel.116	Scaffold1	4074008	4075194	-	1083	N/A
novel.117	Scaffold1	4129280	4130549	-	1212	N/A
novel.118	Scaffold1	4136404	4138025	-	1368	N/A
novel.119	Scaffold1	4205253	4207876	-	2344	N/A
novel.120	Scaffold1	4233037	4233956	-	865	N/A
novel.121	Scaffold1	4237069	4238804	-	1698	N/A
novel.122	Scaffold1	4302080	4304645	-	2507	N/A
novel.123	Scaffold1	4698536	4699209	-	552	N/A
novel.124	Scaffold1	4733437	4734487	-	1000	N/A
novel.125	Scaffold1	4747722	4748726	-	1005	N/A
novel.126	Scaffold1	5037043	5037552	-	510	N/A
novel.127	Scaffold1	5040899	5042414	-	1459	N/A
novel.128	Scaffold1	5105660	5106530	-	820	N/A
novel.129	Scaffold1	5112363	5116619	-	4149	N/A
novel.130	Scaffold1	5157018	5157658	-	580	N/A
novel.131	Scaffold1	5158989	5159408	-	368	N/A
novel.132	Scaffold1	5172475	5173204	-	679	N/A
novel.133	Scaffold1	5177620	5178749	-	895	RecName: Full=Ribonuclease 3; AltName: Full=Ribonuclease III; Short=RNase III && PF00636:Ribonuclease III domain
novel.134	Scaffold1	5263979	5268449	-	4422	N/A
novel.135	Scaffold1	5270847	5271706	-	807	N/A
novel.136	Scaffold1	5272772	5274495	-	1463	N/A
novel.137	Scaffold1	5281308	5282491	-	1133	RecName: Full=Putative xanthine/uracil permease C887.17 && PF00860:Permease family
novel.138	Scaffold1	5289425	5291622	-	2149	N/A
novel.139	Scaffold1	5291731	5294886	-	3097	PF03184:DDE superfamily endonuclease
novel.140	Scaffold1	5341499	5342786	-	1288	N/A
novel.141	Scaffold1	5382851	5384702	-	1743	N/A
novel.142	Scaffold1	5396693	5397776	-	1025	N/A
novel.143	Scaffold1	5405137	5408653	-	3442	RecName: Full=Myb-like DNA-binding protein myb-1 && PF00320:GATA zinc finger
novel.144	Scaffold1	5409381	5410585	-	994	N/A
novel.145	Scaffold1	5484827	5485135	-	208	N/A
novel.146	Scaffold1	5622663	5627245	-	4512	N/A
novel.147	Scaffold1	5762795	5763288	-	276	N/A
novel.148	Scaffold1	5820158	5821650	-	1438	N/A
novel.149	Scaffold1	5896557	5897306	-	750	N/A
novel.150	Scaffold1	6173661	6174495	-	835	N/A
novel.151	Scaffold1	6178480	6178780	-	236	N/A
novel.152	Scaffold1	6314443	6317459	-	2960	N/A
novel.153	Scaffold1	7103211	7104896	-	1591	N/A
novel.154	Scaffold10	33438	39469	+	3145	PF00961:LAGLIDADG endonuclease
novel.155	Scaffold10	36189	39469	-	2218	RecName: Full=Ribosomal protein S5, mitochondrial && PF00961:LAGLIDADG endonuclease
novel.156	Scaffold2	209475	212029	+	2385	RecName: Full=Berberine bridge enzyme-like 23; Short=AtBBE-like 23; Flags: Precursor && PF08031:Berberine and berberine like|PF01565:FAD binding domain
novel.157	Scaffold2	234133	236353	+	2221	PF17667:Fungal protein kinase
novel.158	Scaffold2	352719	354518	+	1800	N/A
novel.159	Scaffold2	442043	446021	+	3756	RecName: Full=Tryptophan--tRNA ligase, mitochondrial; AltName: Full=Tryptophanyl-tRNA synthetase; Short=TrpRS; Flags: Precursor && PF00579:tRNA synthetases class I (W and Y)
novel.160	Scaffold2	554263	557007	+	2689	RecName: Full=Enolase-phosphatase E1; AltName: Full=2,3-diketo-5-methylthio-1-phosphopentane phosphatase && PF11968:25S rRNA (adenine(2142)-N(1))-methyltransferase, Bmt2
novel.161	Scaffold2	611666	614868	+	3081	N/A
novel.162	Scaffold2	710938	712670	+	1343	N/A
novel.163	Scaffold2	728040	730034	+	1918	N/A
novel.164	Scaffold2	912738	914587	+	1664	N/A
novel.165	Scaffold2	962176	963952	+	1777	N/A
novel.166	Scaffold2	1326667	1327398	+	649	N/A
novel.167	Scaffold2	1352032	1352594	+	512	N/A
novel.168	Scaffold2	1375557	1376948	+	1138	RecName: Full=Mitochondrial import receptor subunit tom20; AltName: Full=Mitochondrial 20 kDa outer membrane protein; AltName: Full=Protein mom19; AltName: Full=Translocase of outer membrane 20 kDa subunit && PF02064:MAS20 protein import receptor
novel.169	Scaffold2	1404832	1407484	+	2535	N/A
novel.170	Scaffold2	1408870	1409400	+	531	N/A
novel.171	Scaffold2	1527079	1529240	+	2089	RecName: Full=Regulator of phospholipase D SRF1; AltName: Full=SPO14 regulatory factor 1 && -
novel.172	Scaffold2	1540207	1542693	+	2382	RecName: Full=Chitobiosyldiphosphodolichol beta-mannosyltransferase && PF00179:Ubiquitin-conjugating enzyme
novel.173	Scaffold2	1552891	1553700	+	746	N/A
novel.174	Scaffold2	1714990	1715464	+	425	N/A
novel.175	Scaffold2	1846598	1846695	+	98	N/A
novel.176	Scaffold2	1976534	1976977	+	444	N/A
novel.177	Scaffold2	2141711	2146142	+	4372	N/A
novel.178	Scaffold2	2865694	2871025	+	5332	N/A
novel.179	Scaffold2	3057077	3058717	+	1641	N/A
novel.180	Scaffold2	3073619	3076571	+	2792	N/A
novel.181	Scaffold2	3638231	3639255	+	961	RecName: Full=U1 snRNP-associated protein usp106; AltName: Full=Protein luc7 && PF03194:LUC7 N_terminus
novel.182	Scaffold2	3931881	3931954	+	74	N/A
novel.183	Scaffold2	3939402	3941323	+	1772	N/A
novel.184	Scaffold2	3950834	3951426	+	510	N/A
novel.185	Scaffold2	4050730	4052026	+	1087	N/A
novel.186	Scaffold2	4079109	4082161	+	2969	RecName: Full=Delta(14)-sterol reductase; AltName: Full=C-14 sterol reductase; AltName: Full=Sterol C14-reductase && PF01222:Ergosterol biosynthesis ERG4/ERG24 family
novel.187	Scaffold2	4312623	4313852	+	1117	N/A
novel.188	Scaffold2	4381402	4383003	+	1556	N/A
novel.189	Scaffold2	4404084	4406183	+	1995	N/A
novel.190	Scaffold2	251585	252608	-	1024	N/A
novel.191	Scaffold2	345407	346818	-	1310	N/A
novel.192	Scaffold2	442964	447077	-	3773	RecName: Full=Tryptophan--tRNA ligase; AltName: Full=Tryptophanyl-tRNA synthetase; Short=TrpRS && PF00579:tRNA synthetases class I (W and Y)
novel.193	Scaffold2	473715	476398	-	2627	N/A
novel.194	Scaffold2	538083	540169	-	2018	N/A
novel.195	Scaffold2	554446	557046	-	2359	RecName: Full=Enolase-phosphatase E1; AltName: Full=2,3-diketo-5-methylthio-1-phosphopentane phosphatase && PF11968:25S rRNA (adenine(2142)-N(1))-methyltransferase, Bmt2
novel.196	Scaffold2	663242	663326	-	85	N/A
novel.197	Scaffold2	663634	664250	-	513	N/A
novel.198	Scaffold2	710625	712420	-	1718	N/A
novel.199	Scaffold2	729561	730229	-	612	N/A
novel.200	Scaffold2	752462	755092	-	2631	N/A
novel.201	Scaffold2	1098153	1100293	-	2141	N/A
novel.202	Scaffold2	1223574	1228022	-	4449	N/A
novel.203	Scaffold2	1324475	1329007	-	4429	N/A
novel.204	Scaffold2	1449456	1451916	-	2403	N/A
novel.205	Scaffold2	1487555	1489839	-	2285	N/A
novel.206	Scaffold2	1540926	1543133	-	2077	RecName: Full=Chitobiosyldiphosphodolichol beta-mannosyltransferase && PF00179:Ubiquitin-conjugating enzyme
novel.207	Scaffold2	1543177	1544414	-	1185	RecName: Full=U4/U6.U5 small nuclear ribonucleoprotein component snu23 && -
novel.208	Scaffold2	1552782	1554380	-	1550	N/A
novel.209	Scaffold2	1639901	1641638	-	1597	N/A
novel.210	Scaffold2	1831088	1831567	-	410	RecName: Full=DNA-directed RNA polymerase I subunit RPA12; AltName: Full=DNA-directed RNA polymerase I 13.1 kDa polypeptide && PF01096:Transcription factor S-II (TFIIS)
novel.211	Scaffold2	1890298	1892936	-	2569	RecName: Full=Endoplasmic reticulum oxidoreductin-1; Flags: Precursor && PF04137:Endoplasmic Reticulum Oxidoreductin 1 (ERO1)
novel.212	Scaffold2	2298700	2299738	-	954	N/A
novel.213	Scaffold2	2608282	2610047	-	1585	N/A
novel.214	Scaffold2	2864621	2871025	-	6405	N/A
novel.215	Scaffold2	2921250	2921916	-	442	N/A
novel.216	Scaffold2	2963813	2965677	-	1865	N/A
novel.217	Scaffold2	3004953	3007415	-	2271	RecName: Full=MICOS complex subunit MIC60; AltName: Full=Mitofilin; Flags: Precursor && PF09731:Mitochondrial inner membrane protein
novel.218	Scaffold2	3054024	3056956	-	2647	N/A
novel.219	Scaffold2	3072078	3073274	-	1141	N/A
novel.220	Scaffold2	3162169	3164031	-	1863	N/A
novel.221	Scaffold2	3320639	3324356	-	3544	N/A
novel.222	Scaffold2	3608733	3610452	-	1518	RecName: Full=N-acetylglucosaminyl-phosphatidylinositol de-N-acetylase && PF02585:GlcNAc-PI de-N-acetylase
novel.223	Scaffold2	3614696	3615178	-	413	N/A
novel.224	Scaffold2	3669816	3671332	-	1033	N/A
novel.225	Scaffold2	3683587	3684343	-	671	N/A
novel.226	Scaffold2	3805496	3806694	-	1094	N/A
novel.227	Scaffold2	3813126	3815863	-	2511	N/A
novel.228	Scaffold2	3978003	3979542	-	1267	N/A
novel.229	Scaffold2	4079109	4082434	-	3203	RecName: Full=Delta(14)-sterol reductase; AltName: Full=C-14 sterol reductase; AltName: Full=Sterol C14-reductase && PF01222:Ergosterol biosynthesis ERG4/ERG24 family
novel.230	Scaffold2	4229727	4232245	-	2228	N/A
novel.231	Scaffold2	4284038	4284582	-	492	N/A
novel.232	Scaffold2	4383212	4384129	-	862	PF00172:Fungal Zn(2)-Cys(6) binuclear cluster domain
novel.233	Scaffold2	4513693	4514404	-	555	N/A
novel.234	Scaffold2	4522862	4523840	-	917	RecName: Full=Poly [ADP-ribose] polymerase 4; Short=PARP-4; AltName: Full=193 kDa vault protein; AltName: Full=ADP-ribosyltransferase diphtheria toxin-like 4; Short=ARTD4; AltName: Full=PARP-related/IalphaI-related H5/proline-rich; Short=PH5P; AltName: Full=Vault poly(ADP-ribose) polymerase; Short=VPARP && -
novel.235	Scaffold2	4578753	4579595	-	843	N/A
novel.236	Scaffold2	4586284	4586684	-	325	N/A
novel.237	Scaffold3	259387	259640	+	200	RecName: Full=Anaphase-promoting complex subunit CDC23; AltName: Full=Cell division control protein 23 && -
novel.238	Scaffold3	322855	324424	+	1495	RecName: Full=Tetracenomycin polyketide synthesis O-methyltransferase TcmP && -
novel.239	Scaffold3	769561	771207	+	1593	N/A
novel.240	Scaffold3	1046518	1048051	+	1481	N/A
novel.241	Scaffold3	1156760	1157183	+	340	N/A
novel.242	Scaffold3	1226286	1227121	+	836	N/A
novel.243	Scaffold3	1240832	1247650	+	6715	N/A
novel.244	Scaffold3	1257112	1258527	+	1364	N/A
novel.245	Scaffold3	1322374	1323371	+	916	N/A
novel.246	Scaffold3	1499729	1503027	+	3081	N/A
novel.247	Scaffold3	1633155	1636351	+	3129	N/A
novel.248	Scaffold3	1672459	1673551	+	1046	N/A
novel.249	Scaffold3	1732566	1733277	+	587	N/A
novel.250	Scaffold3	1870753	1870988	+	236	N/A
novel.251	Scaffold3	1969981	1970547	+	494	N/A
novel.252	Scaffold3	2006974	2009472	+	2340	RecName: Full=Ubiquitin thioesterase OTU1; AltName: Full=OTU domain-containing protein 1 && -
novel.253	Scaffold3	2025895	2027965	+	1756	RecName: Full=Ubiquitin carboxyl-terminal hydrolase 8; AltName: Full=Deubiquitinating enzyme 8; AltName: Full=Ubiquitin thioesterase 8; AltName: Full=Ubiquitin-specific-processing protease 8 && PF00443:Ubiquitin carboxyl-terminal hydrolase
novel.254	Scaffold3	2039837	2041605	+	1721	RecName: Full=Zinc finger protein bud20 && PF08653:DASH complex subunit Dam1
novel.255	Scaffold3	2048963	2050869	+	1854	N/A
novel.256	Scaffold3	2050990	2051573	+	524	N/A
novel.257	Scaffold3	2080747	2081873	+	1056	N/A
novel.258	Scaffold3	2220076	2221583	+	1311	N/A
novel.259	Scaffold3	2262451	2263136	+	602	N/A
novel.260	Scaffold3	2650454	2652527	+	2074	N/A
novel.261	Scaffold3	2933555	2934050	+	436	N/A
novel.262	Scaffold3	2934237	2939176	+	4812	N/A
novel.263	Scaffold3	2971681	2973249	+	1335	RecName: Full=Proliferating cell nuclear antigen; Short=PCNA && PF00705:Proliferating cell nuclear antigen, N-terminal domain|PF02747:Proliferating cell nuclear antigen, C-terminal domain
novel.264	Scaffold3	3440040	3441373	+	1278	N/A
novel.265	Scaffold3	3495125	3495558	+	434	N/A
novel.266	Scaffold3	3572375	3573213	+	307	N/A
novel.267	Scaffold3	3652875	3655209	+	2277	N/A
novel.268	Scaffold3	3776020	3777455	+	1379	N/A
novel.269	Scaffold3	3812290	3813791	+	1441	N/A
novel.270	Scaffold3	233	802	-	494	RecName: Full=Fluconazole resistance protein 1 && -
novel.271	Scaffold3	83702	84812	-	1058	N/A
novel.272	Scaffold3	94469	97281	-	2813	N/A
novel.273	Scaffold3	257033	258101	-	937	N/A
novel.274	Scaffold3	450593	451771	-	975	N/A
novel.275	Scaffold3	909632	911452	-	1695	RecName: Full=Probable transcriptional regulatory protein C8D2.12c && PF01709:Transcriptional regulator|PF09803:Pet100
novel.276	Scaffold3	1045294	1046308	-	945	N/A
novel.277	Scaffold3	1083251	1084122	-	872	N/A
novel.278	Scaffold3	1084237	1084627	-	278	N/A
novel.279	Scaffold3	1147649	1149989	-	2258	RecName: Full=Mitochondrial N(5)-glutamine methyltransferase MTQ1 && -
novel.280	Scaffold3	1184853	1187520	-	2668	N/A
novel.281	Scaffold3	1240873	1244401	-	3421	N/A
novel.282	Scaffold3	1423007	1423718	-	546	N/A
novel.283	Scaffold3	1501674	1503027	-	1283	N/A
novel.284	Scaffold3	1569597	1571135	-	1448	N/A
novel.285	Scaffold3	1582243	1583809	-	1510	N/A
novel.286	Scaffold3	1601105	1603512	-	2133	N/A
novel.287	Scaffold3	1724019	1725377	-	1276	N/A
novel.288	Scaffold3	1737925	1739835	-	1911	N/A
novel.289	Scaffold3	1999043	1999952	-	910	N/A
novel.290	Scaffold3	2004464	2006991	-	2467	PF12634:Inheritance of peroxisomes protein 1
novel.291	Scaffold3	2007675	2010262	-	2416	RecName: Full=Ubiquitin thioesterase OTU1; AltName: Full=OTU domain-containing protein 1 && -
novel.292	Scaffold3	2023805	2025815	-	1956	RecName: Full=Lactamase-like protein aptB; AltName: Full=Asperthecin synthesis protein B && -
novel.293	Scaffold3	2034254	2035785	-	1312	RecName: Full=Rhomboid protein 2 && PF01694:Rhomboid family
novel.294	Scaffold3	2040174	2041739	-	1439	RecName: Full=Zinc finger protein bud20 && PF08653:DASH complex subunit Dam1
novel.295	Scaffold3	2049157	2050807	-	1587	N/A
novel.296	Scaffold3	2080632	2082098	-	1467	N/A
novel.297	Scaffold3	2094583	2098782	-	4085	RecName: Full=Protein SDS23 && -
novel.298	Scaffold3	2341027	2342378	-	1261	N/A
novel.299	Scaffold3	2384631	2386113	-	1483	N/A
novel.300	Scaffold3	2619165	2621550	-	2386	N/A
novel.301	Scaffold3	2621722	2624298	-	2422	N/A
novel.302	Scaffold3	2718686	2719911	-	1226	N/A
novel.303	Scaffold3	2806079	2806884	-	753	N/A
novel.304	Scaffold3	2922072	2922370	-	242	N/A
novel.305	Scaffold3	2991255	2993078	-	1776	N/A
novel.306	Scaffold3	3544454	3547078	-	2569	N/A
novel.307	Scaffold3	3613994	3617085	-	2817	N/A
novel.308	Scaffold3	3636691	3638427	-	1510	RecName: Full=LysM domain-containing protein ARB_05157; Flags: Precursor && -
novel.309	Scaffold3	3651326	3652649	-	1257	N/A
novel.310	Scaffold3	3765373	3768857	-	3153	N/A
novel.311	Scaffold3	4035356	4036378	-	974	N/A
novel.312	Scaffold4	110223	110564	+	283	N/A
novel.313	Scaffold4	116074	116711	+	561	N/A
novel.314	Scaffold4	532321	534291	+	1913	N/A
novel.315	Scaffold4	813755	815327	+	1464	RecName: Full=N-glycosylase/DNA lyase; Includes: RecName: Full=8-oxoguanine DNA glycosylase; Includes: RecName: Full=DNA-(apurinic or apyrimidinic site) lyase; Short=AP lyase && PF07934:8-oxoguanine DNA glycosylase, N-terminal domain|PF00730:HhH-GPD superfamily base excision DNA repair protein
novel.316	Scaffold4	831763	832518	+	695	N/A
novel.317	Scaffold4	901964	903950	+	1897	N/A
novel.318	Scaffold4	1019635	1021799	+	2036	N/A
novel.319	Scaffold4	1116939	1117843	+	770	N/A
novel.320	Scaffold4	1127979	1128840	+	808	N/A
novel.321	Scaffold4	1182530	1183718	+	1123	N/A
novel.322	Scaffold4	1248800	1255067	+	6212	N/A
novel.323	Scaffold4	1369254	1370095	+	789	N/A
novel.324	Scaffold4	1450426	1450827	+	262	N/A
novel.325	Scaffold4	1499965	1500231	+	267	N/A
novel.326	Scaffold4	1578764	1579323	+	512	N/A
novel.327	Scaffold4	1757822	1758890	+	1013	N/A
novel.328	Scaffold4	1759609	1764207	+	4298	N/A
novel.329	Scaffold4	2605243	2606742	+	1335	RecName: Full=Protein transport protein yif1; AltName: Full=Heavy metal resistance factor 1; AltName: Full=YIP1-interacting factor 1 && PF03878:YIF1
novel.330	Scaffold4	2729443	2730908	+	1115	RecName: Full=V-type proton ATPase 16 kDa proteolipid subunit 2; Short=V-ATPase 16 kDa proteolipid subunit 2; AltName: Full=Proteolipid protein vma-11; AltName: Full=Vacuolar proton pump 16 kDa proteolipid subunit 2 && PF00137:ATP synthase subunit C
novel.331	Scaffold4	2843426	2844403	+	773	N/A
novel.332	Scaffold4	3406591	3407546	+	832	N/A
novel.333	Scaffold4	3441310	3442653	+	1344	N/A
novel.334	Scaffold4	3449389	3449906	+	465	N/A
novel.335	Scaffold4	3452051	3453195	+	1096	N/A
novel.336	Scaffold4	3453881	3455602	+	1671	N/A
novel.337	Scaffold4	97919	98236	-	318	N/A
novel.338	Scaffold4	104944	107332	-	2245	N/A
novel.339	Scaffold4	108988	111544	-	2413	N/A
novel.340	Scaffold4	116074	117364	-	1291	N/A
novel.341	Scaffold4	145599	146422	-	768	N/A
novel.342	Scaffold4	439168	442352	-	3086	N/A
novel.343	Scaffold4	531573	535279	-	3707	N/A
novel.344	Scaffold4	893152	894003	-	696	PF08227:DASH complex subunit Hsk3 like
novel.345	Scaffold4	931775	933046	-	1272	N/A
novel.346	Scaffold4	1276961	1278386	-	1283	RecName: Full=Phosphorylated carbohydrates phosphatase TM_1254 && -
novel.347	Scaffold4	1615846	1616472	-	627	N/A
novel.348	Scaffold4	2415239	2415939	-	618	N/A
novel.349	Scaffold4	3009536	3009633	-	98	N/A
novel.350	Scaffold4	3056003	3056300	-	217	N/A
novel.351	Scaffold4	3441317	3442381	-	910	N/A
novel.352	Scaffold4	3452062	3455602	-	3383	N/A
novel.353	Scaffold5	35299	36023	+	596	N/A
novel.354	Scaffold5	87505	90109	+	2447	N/A
novel.355	Scaffold5	222431	226225	+	3742	N/A
novel.356	Scaffold5	238127	238884	+	758	N/A
novel.357	Scaffold5	325569	326417	+	722	N/A
novel.358	Scaffold5	354532	357711	+	3180	N/A
novel.359	Scaffold5	399573	401831	+	2057	RecName: Full=Altered inheritance of mitochondria protein 9, mitochondrial; AltName: Full=Found in mitochondrial proteome protein 29; Flags: Precursor && -
novel.360	Scaffold5	558760	559298	+	539	N/A
novel.361	Scaffold5	577638	579227	+	1471	N/A
novel.362	Scaffold5	666886	670516	+	3486	N/A
novel.363	Scaffold5	1134827	1137762	+	2886	N/A
novel.364	Scaffold5	1352491	1356486	+	3914	N/A
novel.365	Scaffold5	1449662	1453965	+	4059	RecName: Full=Meiotically up-regulated gene 157 protein && -
novel.366	Scaffold5	1503000	1503431	+	333	N/A
novel.367	Scaffold5	1516086	1517638	+	839	N/A
novel.368	Scaffold5	1606610	1606996	+	317	N/A
novel.369	Scaffold5	1648236	1648989	+	677	N/A
novel.370	Scaffold5	1851584	1851995	+	412	N/A
novel.371	Scaffold5	1886843	1888624	+	1721	N/A
novel.372	Scaffold5	2008623	2012500	+	3738	N/A
novel.373	Scaffold5	2090613	2091915	+	892	RecName: Full=Ergothioneine biosynthesis protein 1; Includes: RecName: Full=L-histidine N(alpha)-methyltransferase; Includes: RecName: Full=Hercynylcysteine S-oxide synthase && -
novel.374	Scaffold5	2159837	2160394	+	473	N/A
novel.375	Scaffold5	2242882	2243451	+	461	N/A
novel.376	Scaffold5	2577935	2582684	+	4699	N/A
novel.377	Scaffold5	2623188	2624380	+	1150	N/A
novel.378	Scaffold5	95396	96499	-	1017	N/A
novel.379	Scaffold5	122297	123017	-	577	N/A
novel.380	Scaffold5	175683	177434	-	1702	N/A
novel.381	Scaffold5	194015	194621	-	494	N/A
novel.382	Scaffold5	205279	206273	-	924	N/A
novel.383	Scaffold5	222439	224475	-	1974	N/A
novel.384	Scaffold5	240267	241635	-	1305	N/A
novel.385	Scaffold5	261686	263581	-	1896	N/A
novel.386	Scaffold5	573036	573395	-	303	N/A
novel.387	Scaffold5	616365	617359	-	868	N/A
novel.388	Scaffold5	624891	625897	-	877	N/A
novel.389	Scaffold5	669885	670240	-	301	N/A
novel.390	Scaffold5	688711	689284	-	383	N/A
novel.391	Scaffold5	761003	761761	-	657	N/A
novel.392	Scaffold5	1112729	1114876	-	2075	N/A
novel.393	Scaffold5	1134820	1139192	-	4298	N/A
novel.394	Scaffold5	1341151	1341806	-	656	N/A
novel.395	Scaffold5	1342317	1343029	-	632	N/A
novel.396	Scaffold5	1343250	1347069	-	3591	N/A
novel.397	Scaffold5	1428443	1429977	-	1452	N/A
novel.398	Scaffold5	1484295	1487654	-	2314	RecName: Full=Multidrug resistance protein 3; AltName: Full=Multidrug-efflux transporter 3 && PF07690:Major Facilitator Superfamily
novel.399	Scaffold5	1771588	1772234	-	590	N/A
novel.400	Scaffold5	1902704	1904018	-	1230	N/A
novel.401	Scaffold5	1917541	1918309	-	565	N/A
novel.402	Scaffold5	1964688	1966368	-	1681	N/A
novel.403	Scaffold5	2008312	2013166	-	4855	N/A
novel.404	Scaffold5	2297502	2298336	-	719	N/A
novel.405	Scaffold6	1370	3532	+	1993	N/A
novel.406	Scaffold6	33142	33789	+	530	N/A
novel.407	Scaffold6	84539	85997	+	1405	N/A
novel.408	Scaffold6	86073	87370	+	1222	N/A
novel.409	Scaffold6	120499	125021	+	4470	RecName: Full=U4/U6.U5 tri-snRNP-associated protein snu66 && PF03343:SART-1 family
novel.410	Scaffold6	183994	184790	+	746	N/A
novel.411	Scaffold6	768355	768869	+	437	N/A
novel.412	Scaffold6	778808	779579	+	712	N/A
novel.413	Scaffold6	1117027	1117936	+	855	N/A
novel.414	Scaffold6	1179825	1180043	+	219	N/A
novel.415	Scaffold6	1193023	1193647	+	625	N/A
novel.416	Scaffold6	1193798	1195246	+	1340	N/A
novel.417	Scaffold6	1260862	1262264	+	1248	RecName: Full=U3 small nucleolar ribonucleoprotein protein IMP3; Short=U3 snoRNP protein IMP3; AltName: Full=Interacting with MPP10 protein 3 && PF00163:Ribosomal protein S4/S9 N-terminal domain|PF01479:S4 domain
novel.418	Scaffold6	1644299	1646093	+	1672	N/A
novel.419	Scaffold6	1682048	1682563	+	458	N/A
novel.420	Scaffold6	1727948	1728425	+	390	N/A
novel.421	Scaffold6	1731430	1733038	+	1464	N/A
novel.422	Scaffold6	1750390	1752227	+	1838	N/A
novel.423	Scaffold6	1806777	1808204	+	1334	N/A
novel.424	Scaffold6	1909217	1910312	+	1028	N/A
novel.425	Scaffold6	2055496	2055765	+	270	N/A
novel.426	Scaffold6	2120748	2121526	+	651	N/A
novel.427	Scaffold6	2278258	2281331	+	2844	N/A
novel.428	Scaffold6	136836	137846	-	932	N/A
novel.429	Scaffold6	931221	931734	-	442	N/A
novel.430	Scaffold6	1197385	1197464	-	80	N/A
novel.431	Scaffold6	1725128	1727200	-	2073	N/A
novel.432	Scaffold6	1728735	1730076	-	1148	N/A
novel.433	Scaffold6	1763234	1764282	-	921	N/A
novel.434	Scaffold6	2010356	2010654	-	230	N/A
novel.435	Scaffold6	2082089	2084990	-	2902	N/A
novel.436	Scaffold6	2085109	2086363	-	1182	N/A
novel.437	Scaffold6	2117077	2117534	-	401	N/A
novel.438	Scaffold7	1009	2266	+	1258	N/A
novel.439	Scaffold7	302796	304459	+	1560	N/A
novel.440	Scaffold7	562089	563966	+	1878	N/A
novel.441	Scaffold7	708091	709724	+	1512	N/A
novel.442	Scaffold7	1001967	1004308	+	2282	N/A
novel.443	Scaffold7	1031290	1034480	+	3126	N/A
novel.444	Scaffold7	1051850	1053524	+	1614	N/A
novel.445	Scaffold7	1308642	1311518	+	2780	N/A
novel.446	Scaffold7	1315419	1316869	+	1343	N/A
novel.447	Scaffold7	1320008	1322202	+	2145	N/A
novel.448	Scaffold7	1394277	1395177	+	846	RecName: Full=N-terminal acetyltransferase B complex catalytic subunit naa20; Short=NatB complex subunit naa20; AltName: Full=NatB Nalpha terminal acetyltransferase 3 && PF00583:Acetyltransferase (GNAT) family
novel.449	Scaffold7	1401042	1402647	+	1487	PF10200:NADH:ubiquinone oxidoreductase, NDUFS5-15kDa
novel.450	Scaffold7	1470087	1470504	+	296	N/A
novel.451	Scaffold7	1498799	1502821	+	3923	N/A
novel.452	Scaffold7	1535583	1537410	+	1638	RecName: Full=Uncharacterized methyltransferase-like protein SPBC21C3.07c && -
novel.453	Scaffold7	1677809	1680725	+	2833	N/A
novel.454	Scaffold7	1693955	1694525	+	514	N/A
novel.455	Scaffold7	1825137	1826042	+	850	N/A
novel.456	Scaffold7	1908381	1909730	+	1235	N/A
novel.457	Scaffold7	303362	304907	-	1412	N/A
novel.458	Scaffold7	342938	346407	-	3410	N/A
novel.459	Scaffold7	395416	396295	-	789	N/A
novel.460	Scaffold7	944052	946210	-	2078	N/A
novel.461	Scaffold7	1031684	1035266	-	3072	N/A
novel.462	Scaffold7	1147730	1148988	-	931	N/A
novel.463	Scaffold7	1232870	1233826	-	859	N/A
novel.464	Scaffold7	1314162	1314507	-	280	N/A
novel.465	Scaffold7	1315727	1316625	-	837	N/A
novel.466	Scaffold7	1319566	1322510	-	2945	N/A
novel.467	Scaffold7	1387834	1392087	-	4131	RecName: Full=Fizzy-related protein homolog; Short=Fzr; AltName: Full=Cdh1/Hct1 homolog && -
novel.468	Scaffold7	1403056	1406071	-	2891	N/A
novel.469	Scaffold7	1435103	1436201	-	918	RecName: Full=GTP-binding protein rhb1; AltName: Full=GTP-binding protein Rheb homolog; Flags: Precursor && PF00071:Ras family
novel.470	Scaffold7	1466799	1467792	-	925	N/A
novel.471	Scaffold7	1498713	1502154	-	2881	N/A
novel.472	Scaffold7	1562104	1565199	-	2977	RecName: Full=Probable serine/threonine-protein kinase tsuA; AltName: Full=Tsunami && PF00069:Protein kinase domain
novel.473	Scaffold7	1633191	1633838	-	319	N/A
novel.474	Scaffold7	1635358	1636348	-	881	N/A
novel.475	Scaffold7	1692158	1693471	-	1240	RecName: Full=Mitochondrial nuclease && PF01223:DNA/RNA non-specific endonuclease
novel.476	Scaffold7	1908386	1909493	-	1042	N/A
novel.477	Scaffold8	25647	26754	+	971	N/A
novel.478	Scaffold8	164099	165956	+	1803	N/A
novel.479	Scaffold8	233136	233512	+	293	N/A
novel.480	Scaffold8	439045	439866	+	822	N/A
novel.481	Scaffold8	462651	463830	+	977	N/A
novel.482	Scaffold8	490226	491020	+	741	N/A
novel.483	Scaffold8	578460	578744	+	285	N/A
novel.484	Scaffold8	616450	618984	+	2226	RecName: Full=Metallocarboxypeptidase A-like protein MCYG_01475; Flags: Precursor && PF00246:Zinc carboxypeptidase
novel.485	Scaffold8	654565	655570	+	752	N/A
novel.486	Scaffold8	676608	676950	+	231	N/A
novel.487	Scaffold8	767207	768713	+	1400	PF11093:Mitochondrial export protein Som1
novel.488	Scaffold8	779503	780174	+	585	N/A
novel.489	Scaffold8	826598	827875	+	1119	N/A
novel.490	Scaffold8	867512	868297	+	629	N/A
novel.491	Scaffold8	971756	973692	+	1790	N/A
novel.492	Scaffold8	1236407	1238231	+	1613	N/A
novel.493	Scaffold8	1261992	1263529	+	1459	RecName: Full=Solute carrier family 2, facilitated glucose transporter member 5; AltName: Full=Fructose transporter; AltName: Full=Glucose transporter type 5, small intestine; Short=GLUT-5 && PF00083:Sugar (and other) transporter
novel.494	Scaffold8	1316666	1320549	+	3566	RecName: Full=Acid phosphatase; AltName: Full=APase6; AltName: Full=pH 6-optimum acid phosphatase; Flags: Precursor && PF00149:Calcineurin-like phosphoesterase|PF16656:Purple acid Phosphatase, N-terminal domain
novel.495	Scaffold8	1422209	1423186	+	438	N/A
novel.496	Scaffold8	1459678	1461541	+	1742	N/A
novel.497	Scaffold8	1462992	1463270	+	279	N/A
novel.498	Scaffold8	1468570	1470246	+	1247	RecName: Full=Glucose-induced degradation protein 8 homolog && PF08513:LisH
novel.499	Scaffold8	1754223	1755572	+	1269	N/A
novel.500	Scaffold8	1786734	1788562	+	1772	N/A
novel.501	Scaffold8	1790096	1790501	+	209	N/A
novel.502	Scaffold8	19162	20761	-	1522	N/A
novel.503	Scaffold8	442575	443200	-	570	N/A
novel.504	Scaffold8	566670	567222	-	476	N/A
novel.505	Scaffold8	671468	672869	-	1357	RecName: Full=Caffeine-induced death protein 2 && -
novel.506	Scaffold8	798342	800995	-	2555	N/A
novel.507	Scaffold8	807560	807644	-	85	N/A
novel.508	Scaffold8	816856	821389	-	4439	PF04479:RTA1 like protein
novel.509	Scaffold8	1016444	1018241	-	1707	N/A
novel.510	Scaffold8	1554356	1556055	-	1636	N/A
novel.511	Scaffold8	1690926	1693324	-	2399	N/A
novel.512	Scaffold9	51269	53034	+	1691	RecName: Full=Trichodiene synthase; AltName: Full=Sesquiterpene cyclase; Short=TS && PF06330:Trichodiene synthase (TRI5)
novel.513	Scaffold9	120565	122524	+	1844	RecName: Full=MOB kinase activator-like 3; AltName: Full=Mob as tumor suppressor protein 3; Short=Dmob3; AltName: Full=Mps one binder kinase activator-like 3 && -
novel.514	Scaffold9	156939	158065	+	1046	N/A
novel.515	Scaffold9	158329	158669	+	287	N/A
novel.516	Scaffold9	288523	288651	+	129	N/A
novel.517	Scaffold9	329649	335760	+	6042	N/A
novel.518	Scaffold9	364406	365568	+	1108	N/A
novel.519	Scaffold9	381230	381930	+	587	N/A
novel.520	Scaffold9	404902	405379	+	424	N/A
novel.521	Scaffold9	695279	697499	+	2127	N/A
novel.522	Scaffold9	774189	774974	+	709	N/A
novel.523	Scaffold9	949912	951101	+	1114	N/A
novel.524	Scaffold9	1110530	1111798	+	1209	N/A
novel.525	Scaffold9	1263719	1265513	+	1649	N/A
novel.526	Scaffold9	1294893	1295707	+	645	N/A
novel.527	Scaffold9	1421729	1422971	+	1058	N/A
novel.528	Scaffold9	1534965	1535368	+	323	N/A
novel.529	Scaffold9	1587167	1587452	+	286	N/A
novel.530	Scaffold9	1621576	1621844	+	269	N/A
novel.531	Scaffold9	1622005	1622718	+	658	N/A
novel.532	Scaffold9	1754994	1755857	+	811	N/A
novel.533	Scaffold9	10903	11481	-	505	N/A
novel.534	Scaffold9	18691	20955	-	2265	N/A
novel.535	Scaffold9	139233	139752	-	237	N/A
novel.536	Scaffold9	220109	221051	-	943	N/A
novel.537	Scaffold9	224688	225141	-	337	N/A
novel.538	Scaffold9	288523	288651	-	129	N/A
novel.539	Scaffold9	329673	333498	-	3765	N/A
novel.540	Scaffold9	502677	505492	-	2768	RecName: Full=G-type lectin S-receptor-like serine/threonine-protein kinase SD2-2; AltName: Full=Receptor-like kinase 4; AltName: Full=S-domain-2 (SD2) receptor kinase 2; Short=SD2-2; Flags: Precursor && PF00069:Protein kinase domain
novel.541	Scaffold9	508280	512532	-	4161	RecName: Full=DNA mismatch repair protein MLH3; AltName: Full=MutL protein homolog 3 && -
novel.542	Scaffold9	518100	518411	-	249	N/A
novel.543	Scaffold9	668870	670149	-	1280	N/A
novel.544	Scaffold9	708501	714089	-	5589	N/A
novel.545	Scaffold9	750611	751765	-	1098	N/A
novel.546	Scaffold9	930790	931658	-	809	N/A
novel.547	Scaffold9	1207178	1209671	-	2441	N/A
novel.548	Scaffold9	1408635	1411893	-	3158	N/A
novel.549	Scaffold9	1466243	1468545	-	2160	N/A
novel.550	Scaffold9	1487186	1488508	-	1169	N/A
novel.551	Scaffold9	1609773	1612672	-	2900	N/A
novel.552	Scaffold9	1645689	1646736	-	948	N/A
novel.553	Scaffold9	1743266	1745007	-	1681	RecName: Full=Protein kinase dsk1; AltName: Full=Dis1-suppressing protein kinase && PF00069:Protein kinase domain
Note: N/A means not annotated.

[truncated: 6 more sheets: Table S11, TableS12, TableS13, TableS14, TableS15, TableS16]
